# Supplementary material for: Genomic heterogeneity differentiates clinical and environmental subgroups of Legionella pneumophila sequence type 1
Source: PLoS One. 2018 Oct 18;13(10):e0206110. doi: 10.1371/journal.pone.0206110 (PMC6193728; doi:10.1371/journal.pone.0206110)
Supplement: S1 Table — (XLSX) [file pone.0206110.s002.xlsx]

## Sheet: S1 Table
S1 Table: List of L. pneumophila Strains or Isolate Sequences Utilized in the Present Study
Isolate ID	Serogroup	ST	Source	Country/State of Origin	Country/US State Abbreviation	Date of Recovery	Epidemiological Link	Subgroup	NCBI SRA/EMBL ERA Accession ID	Reference/Notes
LP43	1	1	Clinical	Australia	AU	2000		CS	ERR440083	Bartley, PB., et. al., 2016
LT40-4	1	1	Clinical	Austria	AT	2004		CS	ERR922499	David, S., Rusniok, C., et. al., 2016
EUL00090	1	1	Clinical	Denmark	DK	unknown		CS	ERR376736	David, S., Rusniok, C., et. al., 2016
EUL00084	1	1	Clinical	Denmark	DK	1995		CS	ERR376735	David, S., Rusniok, C., et. al., 2016
EUL00085	1	1	Clinical	Denmark	DK	1995		CS	ERR376710	David, S., Rusniok, C., et. al., 2016
EUL00088	1	1	Clinical	Denmark	DK	1995		CS	ERR332174	David, S., Rusniok, C., et. al., 2016
EUL00082	1	1	Clinical	Denmark	DK	1994		CS	ERR376733	David, S., Rusniok, C., et. al., 2016
LG10143009	1	1	Clinical	France	FR	2010		CS	ERR922504	David, S., Rusniok, C., et. al., 2016
LG09192006	1	1	Clinical	France	FR	2009		CS	ERR922489	David, S., Rusniok, C., et. al., 2016
HL04163014	1	1	Clinical	France	FR	2004		CS	ERR922487	David, S., Rusniok, C., et. al., 2016
HL02304015	1	1	Clinical	France	FR	2002		CS	ERR922484	David, S., Rusniok, C., et. al., 2016
EUL00119	1	1	Clinical	Germany	DE	2005		CS	ERR376757	David, S., Rusniok, C., et. al., 2016
EUL00067	1	1	Clinical	Greece	GR	1995		CS	ERR376692	David, S., Rusniok, C., et. al., 2016
EUL00060	1	1	Clinical	Greece	GR	1992		CS	ERR376685	David, S., Rusniok, C., et. al., 2016
EUL00042	1	1	Clinical	Italy	IT	1999		CS	ERR376667	David, S., Rusniok, C., et. al., 2016
EUL00043	1	1	Clinical	Italy	IT	1999		CS	ERR376668	David, S., Rusniok, C., et. al., 2016
EUL00053	1	1	Clinical	Spain	ES	1995		CS	ERR376725	David, S., Rusniok, C., et. al., 2016
LP_21	1	1	Clinical	Sweden	SE	1996-1999		CS	ERR922497	David, S., Rusniok, C., et. al., 2016
LP_23	1	1	Clinical	Sweden	SE	2000		CS	ERR922498	David, S., Rusniok, C., et. al., 2016
EUL00104	1	1	Clinical	Sweden	SE	1992		CS	ERR376745	David, S., Rusniok, C., et. al., 2016
EUL00108	1	1	Clinical	Sweden	SE	1992		CS	ERR376748	David, S., Rusniok, C., et. al., 2016
EUL00001	1	1	Clinical	Switzerland	CH	1998		CS	ERR376626	David, S., Rusniok, C., et. al., 2016
H102860194	1	1	Clinical	United Kingdom	UK	2010		CS	ERR1441931	David, S., et. al., 2017
C133-S	1	1	Clinical	United States	IL	2012		CS	SRR6412599	Current Study
C134-S	1	1	Clinical	United States	AZ	2012		CS	SRR6412596	Current Study
C135-S	1	1	Clinical	United States	AZ	2012		CS	SRR6412597	Current Study
C137-S	1	1	Clinical	United States	TX	2012		CS	SRR6412603	Current Study
C139-S	1	1	Clinical	United States	AZ	2012		CS	SRR6412601	Current Study
C140-S	1	1	Clinical	United States	AZ	2012		CS	SRR6412606	Current Study
C141-S	1	1	Clinical	United States	AZ	2012		CS	SRR6412607	Current Study
C124-S	1	1	Clinical	United States	AZ	2011		CS	SRR6412559	Current Study
C129-S	1	1	Clinical	United States	TX	2011		CS	SRR6412554	Current Study
C130-S	1	1	Clinical	United States	AZ	2011		CS	SRR6412569	Current Study
C131-S	1	1	Clinical	United States	RI	2011		CS	SRR6412568	Current Study
C117-S	1	1	Clinical	United States	AZ	2010		CS	SRR6412524	Current Study
C118-S	1	1	Clinical	United States	RI	2010		CS	SRR6412525	Current Study
C119-S	1	1	Clinical	United States	IL	2010		CS	SRR6412526	Current Study
C120-S	1	1	Clinical	United States	AZ	2010		CS	SRR6412511	Current Study
C121-S	1	1	Clinical	United States	TX	2010		CS	SRR6412512	Current Study
C123-S	1	1	Clinical	United States	CO	2010		CS	SRR6412560	Current Study
C111-S	1	1	Clinical	United States	TX	2009		CS	SRR6412792	Current Study
C112-S	1	1	Clinical	United States	OH	2009		CS	SRR6412519	Current Study
C113-S	1	1	Clinical	United States	AZ	2009		CS	SRR6412520	Current Study
C114-S	1	1	Clinical	United States	AZ	2009		CS	SRR6412521	Current Study
C115-S	1	1	Clinical	United States	AZ	2009		CS	SRR6412522	Current Study
C106-S	1	1	Clinical	United States	IL	2008		CS	SRR6412567	Current Study
C107-S	1	1	Clinical	United States	IL	2008		CS	SRR6412566	Current Study
C108-S	1	1	Clinical	United States	AZ	2008		CS	SRR6412542	Current Study
C109-S	1	1	Clinical	United States	AK	2008		CS	SRR6412510	Current Study
C110-S	1	1	Clinical	United States	NM	2008		CS	SRR6412793	Current Study
C100-S	1	1	Clinical	United States	OH	2007		CS	SRR6412729	Current Study
C102-S	1	1	Clinical	United States	RI	2007		CS	SRR6412563	Current Study
C103-S	1	1	Clinical	United States	MN	2007		CS	SRR6412622	Current Study
C104-S	1	1	Clinical	United States	IL	2007		CS	SRR6412565	Current Study
C105-S	1	1	Clinical	United States	RI	2007		CS	SRR6412564	Current Study
C97-S	1	1	Clinical	United States	UT	2007		CS	SRR6412611	Current Study
C98-S	1	1	Clinical	United States	OH	2007		CS	SRR6412623	Current Study
C99-S	1	1	Clinical	United States	RI	2007		CS	SRR6412609	Current Study
C94-S	1	1	Clinical	United States	AZ	2006		CS	SRR6412604	Current Study
C96-S	1	1	Clinical	United States	OH	2006		CS	SRR6412610	Current Study
C85-S	1	1	Clinical	United States	IL	2005		CS	SRR6412760	Current Study
C87-S	1	1	Clinical	United States	IL	2005		CS	SRR6412652	Current Study
C88-S	1	1	Clinical	United States	SD	2005		CS	SRR6412761	Current Study
C90-S	1	1	Clinical	United States	OH	2005		CS	SRR6412693	Current Study
C91-S	1	1	Clinical	United States	IL	2005		CS	SRR6412691	Current Study
C92-S	1	1	Clinical	United States	HI	2005		CS	SRR6412758	Current Study
C93-S	1	1	Clinical	United States	AZ	2005		CS	SRR6412759	Current Study
C82-S	1	1	Clinical	United States	OH	2003		CS	SRR6412728	Current Study
C81-S	1	1	Clinical	United States	AZ	2002		CS	SRR6412529	Current Study
C78-S	1	1	Clinical	United States	AZ	2001		CS	SRR6412666	Current Study
C79-S	1	1	Clinical	United States	SD	2001		CS	SRR6412667	Current Study
C80-S	1	1	Clinical	United States	IL	2001		CS	SRR6412762	Current Study
C72-S	1	1	Clinical	United States	AZ	2000		CS	SRR6412660	Current Study
C73-S	1	1	Clinical	United States	CA	2000		CS	SRR6412661	Current Study
C74-S	1	1	Clinical	United States	AZ	2000		CS	SRR6412662	Current Study
C76-S	1	1	Clinical	United States	CT	2000		CS	SRR6412707	Current Study
C77-S	1	1	Clinical	United States	UT	2000		CS	SRR6412593	Current Study
C67-S	1	1	Clinical	United States	RI	1999		CS	SRR6412763	Current Study
C68-S	1	1	Clinical	United States	MD	1999		CS	SRR6412700	Current Study
C69-S	1	1	Clinical	United States	WA	1999		CS	SRR6412699	Current Study
C70-S	1	1	Clinical	United States	IL	1999		CS	SRR6412696	Current Study
C71-S	1	1	Clinical	United States	OH	1999		CS	SRR6412695	Current Study
C63-S	1	1	Clinical	United States	UT	1998		CS	SRR6412701	Current Study
C64-S	1	1	Clinical	United States	SD	1998		CS	SRR6412704	Current Study
C66-S	1	1	Clinical	United States	AZ	1998		CS	SRR6412698	Current Study
C60-S	1	1	Clinical	United States	IL	1996		CS	SRR6412684	Current Study
C59-S	1	1	Clinical	United States	OH	1995		CS	SRR6412735	Current Study
C56-S	1	1	Clinical	United States	OH	1994		CS	SRR6412736	Current Study
C45-S	1	1	Clinical	United States	NC	1993		CS	SRR6412768	Current Study
C46-S	1	1	Clinical	United States	RI	1993		CS	SRR6412775	Current Study
C47-S	1	1	Clinical	United States	TX	1993		CS	SRR6412774	Current Study
C48-S	1	1	Clinical	United States	IL	1993		CS	SRR6412773	Current Study
C49-S	1	1	Clinical	United States	NE	1993		CS	SRR6412772	Current Study
C50-S	1	1	Clinical	United States	OR	1993		CS	SRR6412767	Current Study
C51-O	1	1	Clinical	United States	RI	1993	O28-C2	CS	SRR6412766	Current Study
C41-S	1	1	Clinical	United States	RI	1992		CS	SRR6412509	Current Study
C42-S	1	1	Clinical	United States	CO	1992		CS	SRR6412771	Current Study
C43-S	1	1	Clinical	United States	VA	1992		CS	SRR6412770	Current Study
C38-S	1	1	Clinical	United States	HI	1991		CS	SRR6412501	Current Study
C40-S	1	1	Clinical	United States	SD	1991		CS	SRR6412508	Current Study
C37-S	1	1	Clinical	United States	KS	1990		CS	SRR6412500	Current Study
C35-S	1	1	Clinical	United States	NY	1989		CS	SRR6412506	Current Study
C36-S	1	1	Clinical	United States	WA	1989		CS	SRR6412499	Current Study
C34-S	1	1	Clinical	United States	MT	1988		CS	SRR6412505	Current Study
C26-S	1	1	Clinical	United States	OH	1987		CS	SRR6412548	Current Study
C27-S	1	1	Clinical	United States	DC	1987		CS	SRR6412547	Current Study
C28-S	1	1	Clinical	United States	MD	1987		CS	SRR6412550	Current Study
C29-S	1	1	Clinical	United States	RI	1987		CS	SRR6412549	Current Study
C30-S	1	1	Clinical	United States	UT	1987		CS	SRR6412552	Current Study
C31-S	1	1	Clinical	United States	CA	1987		CS	SRR6412551	Current Study
C33-S	1	1	Clinical	United States	AZ	1987		CS	SRR6412504	Current Study
C22-S	1	1	Clinical	United States	IA	1986		CS	SRR6412544	Current Study
C23-S	1	1	Clinical	United States	SD	1986		CS	SRR6412543	Current Study
C24-S	1	1	Clinical	United States	CA	1986		CS	SRR6412546	Current Study
C25-S	1	1	Clinical	United States	FL	1986		CS	SRR6412545	Current Study
C16-S	1	1	Clinical	United States	HI	1985		CS	SRR6412703	Current Study
C17-S	1	1	Clinical	United States	SD	1985		CS	SRR6412697	Current Study
C18-S	1	1	Clinical	United States	MD	1985		CS	SRR6412694	Current Study
C19-S	1	1	Clinical	United States	SD	1985		CS	SRR6412692	Current Study
C21-S	1	1	Clinical	United States	AZ	1985		CS	SRR6412540	Current Study
C12-S	1	1	Clinical	United States	MD	1984		CS	SRR6412533	Current Study
C13-S	1	1	Clinical	United States	MD	1984		CS	SRR6412532	Current Study
C14-S	1	1	Clinical	United States	HI	1984		CS	SRR6412685	Current Study
C15-S	1	1	Clinical	United States	MA	1984		CS	SRR6412553	Current Study
C162-S	1	1	Clinical	United States	FL	1984		CS	SRR6412719	Current Study
C163-S	1	1	Clinical	United States	MA	1984		CS	SRR6412718	Current Study
C126-S	1	1	Clinical	United States	MD	1983		CS	SRR6412557	Current Study
C127-S	1	1	Clinical	United States	RI	1983		CS	SRR6412556	Current Study
C145-S	1	1	Clinical	United States	VA	1983		CS	SRR6412636	Current Study
C147-S	1	1	Clinical	United States	RI	1983		CS	SRR6412638	Current Study
C159-S	1	1	Clinical	United States	MA	1983		CS	SRR6412679	Current Study
C160-S	1	1	Clinical	United States	MA	1983		CS	SRR6412686	Current Study
C161-S	1	1	Clinical	United States	CA	1983		CS	SRR6412687	Current Study
C62-S	1	1	Clinical	United States	HI	1983		CS	SRR6412702	Current Study
C83-S	1	1	Clinical	United States	MA	1983		CS	SRR6412527	Current Study
C95-S	1	1	Clinical	United States	RI	1983		CS	SRR6412605	Current Study
C32-S	1	1	Clinical	United States	CA	1982		CS	SRR6412503	Current Study
C44-S	1	1	Clinical	United States	IN	1982		CS	SRR6412769	Current Study
L_pneumophila_OLDA	1	1	Clinical	United States	UNK	1947		CS	CP016030.2	Mercante, J.W., Morrison, S.S., Raphael, B.H., Winchell, J.M., 2016
L3386_03	1	1	Environmental	Austria	AT	2003		EN	ERR922502	David, S., Rusniok, C., et. al., 2016
L3415_03	1	1	Environmental	Austria	AT	2003		EN	ERR922503	David, S., Rusniok, C., et. al., 2016
JX1	1	1	Environmental	China	CN	2008		EN	SRR4018616	Qin, T., et.al., 2016
Qin1	1	1	Environmental	China	CN	2008		EN	SRR4018618	Qin, T., et.al., 2016
NX0702	1	1	Environmental	China	CN	2007		EN	SRR4018617	Qin, T., et.al., 2016
AH104	1	1	Environmental	China	CN	2006		EN	SRR4018597	Qin, T., et.al., 2016
BJ-23	1	1	Environmental	China	CN	2006		EN	SRR4018606	Qin, T., et.al., 2016
ZJ050052	1	1	Environmental	China	CN	2006		EN	SRR4018641	Qin, T., et.al., 2016
SZ059	1	1	Environmental	China	CN	2005		EN	SRR4018618	Qin, T., et.al., 2016
Yu237	1	1	Environmental	China	CN	2005		EN	SRR4018640	Qin, T., et.al., 2016
LG11054025	1	1	Environmental	France	FR	2011		EN	ERR922494	David, S., Rusniok, C., et. al., 2016
LG11391124	1	1	Environmental	France	FR	2011		EN	ERR922496	David, S., Rusniok, C., et. al., 2016
LG11011012	1	1	Environmental	France	FR	2010		EN	ERR922493	David, S., Rusniok, C., et. al., 2016
LG_07253019	1	1	Environmental	France	FR	2007		EN	ERR1399568	David, S., et. al., 2017
LG_07253022	1	1	Environmental	France	FR	2007		EN	ERR1399531	David, S., et. al., 2017
HL07013004	1	1	Environmental	France	FR	2007		EN	ERR922488	David, S., Rusniok, C., et. al., 2016
HL03111005	1	1	Environmental	France	FR	2003		EN	ERR922485	David, S., Rusniok, C., et. al., 2016
HL03373012	1	1	Environmental	France	FR	2003		EN	ERR922486	David, S., Rusniok, C., et. al., 2016
EUL00062	1	1	Environmental	Greece	GR	1989		EN	ERR376687	David, S., Rusniok, C., et. al., 2016
Lp-032	1	1	Environmental	Israel	ISR	2012		EN	ERR593562	Moran-Gilad, J., et. al., 2015
EUL00046	1	1	Environmental	Italy	IT	1999		EN	ERR376671	David, S., Rusniok, C., et. al., 2016
NIIB223	1	1	Environmental	Japan	JP	1986		EN	ERR922500	David, S., Rusniok, C., et. al., 2016
NIIB225	1	1	Environmental	Japan	JP	1986		EN	ERR922501	David, S., Rusniok, C., et. al., 2016
LG11181044	1	1	Environmental	Morocco	MA	2009		EN	ERR922495	David, S., Rusniok, C., et. al., 2016
H073300077	1	1	Environmental	NA	NA	2007		EN	ERR1399519	David, S., et. al., 2017
EUL00109	1	1	Environmental	Sweden	SE	1992		EN	ERR376662	David, S., Rusniok, C., et. al., 2016
H134660746	1	1	Environmental	United Kingdom	UK	2013		EN	ERR1441927	David, S., et. al., 2017
H100200321	1	1	Environmental	United Kingdom	UK	2009		EN	ERR1399541	David, S., et. al., 2017
H072740379	1	1	Environmental	United Kingdom	UK	2007		EN	ERR1399548	David, S., et. al., 2017
E140-N	1	1	Environmental	United States	IL	2016		EN	SRR6412628	Current Study
E44-N	1	1	Environmental	United States	WA	2016		EN	SRR6412535	Current Study
E152-N	1	1	Environmental	United States	MN	2016		EN	SRR6412592	Current Study; Previously sequenced - unpublished
E139-N	1	1	Environmental	United States	IL	2015		EN	SRR6412629	Current Study
E135-N	1	1	Environmental	United States	OH	2013		EN	SRR6412655	Current Study
E119-N	1	1	Environmental	United States	TX	2012		EN	SRR6412732	Current Study
E120-N	1	1	Environmental	United States	MA	2012		EN	SRR6412724	Current Study
E121-N	1	1	Environmental	United States	CA	2012		EN	SRR6412514	Current Study
E122-N	1	1	Environmental	United States	TX	2012		EN	SRR6412513	Current Study
E123-N	1	1	Environmental	United States	CA	2012		EN	SRR6412516	Current Study
E124-N	1	1	Environmental	United States	NJ	2012		EN	SRR6412515	Current Study
E128-N	1	1	Environmental	United States	TX	2012		EN	SRR6412562	Current Study
E129-N	1	1	Environmental	United States	KY	2012		EN	SRR6412778	Current Study
E130-N	1	1	Environmental	United States	NY	2012		EN	SRR6412779	Current Study
E131-N	1	1	Environmental	United States	WA	2012		EN	SRR6412776	Current Study
E132-N	1	1	Environmental	United States	UT	2012		EN	SRR6412651	Current Study
E133-N	1	1	Environmental	United States	IL	2012		EN	SRR6412782	Current Study
E134-N	1	1	Environmental	United States	CA	2012		EN	SRR6412783	Current Study
E15-P	1	1	Environmental	United States	TX	2012	P14-E1	EN	SRR6412721	Current Study
E18-N	1	1	Environmental	United States	WA	2012		EN	SRR6412726	Current Study
E19-N	1	1	Environmental	United States	PA	2012		EN	SRR6412756	Current Study
E103-N	1	1	Environmental	United States	NJ	2011		EN	SRR6412745	Current Study
E104-N	1	1	Environmental	United States	FL	2011		EN	SRR6412744	Current Study
E105-N	1	1	Environmental	United States	VT	2011		EN	SRR6412743	Current Study
E106-N	1	1	Environmental	United States	OH	2011		EN	SRR6412742	Current Study
E107-N	1	1	Environmental	United States	MI	2011		EN	SRR6412765	Current Study
E108-N	1	1	Environmental	United States	FL	2011		EN	SRR6412764	Current Study
E109-N	1	1	Environmental	United States	MN	2011		EN	SRR6412708	Current Study
E110-N	1	1	Environmental	United States	TX	2011		EN	SRR6412709	Current Study
E111-N	1	1	Environmental	United States	MA	2011		EN	SRR6412710	Current Study
E113-N	1	1	Environmental	United States	TN	2011		EN	SRR6412712	Current Study
E114-N	1	1	Environmental	United States	MO	2011		EN	SRR6412713	Current Study
E115-N	1	1	Environmental	United States	PA	2011		EN	SRR6412714	Current Study
E88-N	1	1	Environmental	United States	CA	2011		EN	SRR6412664	Current Study
E89-N	1	1	Environmental	United States	FL	2011		EN	SRR6412648	Current Study
E90-N	1	1	Environmental	United States	FL	2011		EN	SRR6412649	Current Study
E72-N	1	1	Environmental	United States	NY	2010		EN	SRR6412673	Current Study
E73-N	1	1	Environmental	United States	CO	2010		EN	SRR6412570	Current Study
E74-N	1	1	Environmental	United States	MO	2010		EN	SRR6412571	Current Study
E75-N	1	1	Environmental	United States	NJ	2010		EN	SRR6412572	Current Study
E77-N	1	1	Environmental	United States	KY	2010		EN	SRR6412594	Current Study
E78-N	1	1	Environmental	United States	AZ	2010		EN	SRR6412777	Current Study
E79-N	1	1	Environmental	United States	NJ	2010		EN	SRR6412624	Current Study
E80-N	1	1	Environmental	United States	OH	2010		EN	SRR6412672	Current Study
E81-N	1	1	Environmental	United States	OH	2010		EN	SRR6412675	Current Study
E82-N	1	1	Environmental	United States	NJ	2010		EN	SRR6412674	Current Study
E85-N	1	1	Environmental	United States	UNK	2010		EN	SRR6412671	Current Study
E86-N	1	1	Environmental	United States	CT	2010		EN	SRR6412670	Current Study
E87-N	1	1	Environmental	United States	PA	2010		EN	SRR6412665	Current Study
E70-N	1	1	Environmental	United States	CA	2008		EN	SRR6412575	Current Study
E71-N	1	1	Environmental	United States	NV	2008		EN	SRR6412656	Current Study
E45-N	1	1	Environmental	United States	NY	2006		EN	SRR6412536	Current Study
E46-N	1	1	Environmental	United States	MD	2006		EN	SRR6412537	Current Study
E47-N	1	1	Environmental	United States	MD	2006		EN	SRR6412538	Current Study
E48-N	1	1	Environmental	United States	OH	2006		EN	SRR6412539	Current Study
E49-N	1	1	Environmental	United States	NY	2006		EN	SRR6412585	Current Study
E50-N	1	1	Environmental	United States	NY	2006		EN	SRR6412584	Current Study
E51-N	1	1	Environmental	United States	CA	2006		EN	SRR6412583	Current Study
E52-N	1	1	Environmental	United States	NJ	2006		EN	SRR6412582	Current Study
E54-N	1	1	Environmental	United States	MA	2006		EN	SRR6412580	Current Study
E55-N	1	1	Environmental	United States	TX	2006		EN	SRR6412579	Current Study
E56-N	1	1	Environmental	United States	PA	2006		EN	SRR6412578	Current Study
E57-N	1	1	Environmental	United States	NJ	2006		EN	SRR6412577	Current Study
E58-N	1	1	Environmental	United States	TX	2006		EN	SRR6412576	Current Study
E59-N	1	1	Environmental	United States	NJ	2006		EN	SRR6412615	Current Study
E67-N	1	1	Environmental	United States	MI	2006		EN	SRR6412621	Current Study
E68-N	1	1	Environmental	United States	TN	2006		EN	SRR6412620	Current Study
E69-N	1	1	Environmental	United States	MN	2006		EN	SRR6412574	Current Study
E66-N	1	1	Environmental	United States	CA	2003		EN	SRR6412616	Current Study
E60-N	1	1	Environmental	United States	NV	2001		EN	SRR6412614	Current Study
LP44	1	1	Clinical	Australia	AU	2011	O9-C1	OB/OBP	ERR440081	Bartley, PB., et. al., 2016
LG_09182002-18	1	1	Clinical	France	FR	2009	O13-C1	OB/OBP	ERR1399543	David, S., et. al., 2017
HL_01013003-14	1	1	Clinical	France	FR	2000	O12-C3	OB/OBP	ERR1399564	David, S., et. al., 2017
Lp-56207	1	1	Clinical	Israel	ISR	2012	O27-C1	OB/OBP	ERR594281	Moran-Gilad, J., et. al., 2013
EUL00003	1	1	Clinical	Switzerland	CH	1989	O22-C1	OB/OBP	ERR376628	David, S., Rusniok, C., et. al., 2016
H124240908-22	1	1	Clinical	United Kingdom	UK	2012	O18-C1	OB/OBP	ERR1441930	David, S., et. al., 2017
H103120165-21	1	1	Clinical	United Kingdom	UK	2010	O17-C1	OB/OBP	ERR1399524	David, S., et. al., 2017
H100120270-3	1	1	Clinical	United Kingdom	UK	2009	O14-C4	OB/OBP	ERR1399506	David, S., et. al., 2017
C155-O	1	1	Clinical	United States	WA	2016	O8-C1	OB/OBP	SRR6412683	Current Study
C150-O	1	1	Clinical	United States	FL	2015	O21-C1	OB/OBP	SRR6412643	Current Study
C143-O	1	1	Clinical	United States	OH	2013	O6-C1	OB/OBP	SRR6412634	Current Study
C132-O	1	1	Clinical	United States	NV	2012	O2-C1	OB/OBP	SRR6412598	Current Study
NY13	1	1	Environmental	United States	NY	2009	O5-C1	OB/OBP		Raphael, B.H., et. al., 2016
NY10	1	1	Clinical	United States	NY	2005	O4-C1	OB/OBP		Raphael, B.H., et. al., 2016
NY2	1	1	Clinical	United States	NY	2004	O3-C1	OB/OBP		Raphael, B.H., et. al., 2016
C54-O	1	1	Clinical	United States	RI	1993	O28-C1	OB/OBP	SRR6412738	Current Study
EUL00093	1	1	Clinical	Denmark	DK	1992	P9-C1	OBP	ERR332179	David, S., Rusniok, C., et. al., 2016
LG10191002	1	1	Clinical	France	FR	2010	P10-C1	OBP	ERR922491	David, S., Rusniok, C., et. al., 2016
EUL00037	1	1	Clinical	Italy	IT	1999	P11-C1	OBP	ERR376723	David, S., Rusniok, C., et. al., 2016
EUL00055	1	1	Clinical	Spain	ES	1994	P8-C1	OBP	ERR332141	David, S., Rusniok, C., et. al., 2016
H152640286-C	1	1	Clinical	United Kingdom	UK	2015	P3-C1	OBP	ERR1441925	David, S., et. al., 2017
H115180236-A	1	1	Clinical	United Kingdom	UK	2011	P4-C1	OBP	ERR1441936	David, S., et. al., 2017
H101460286-23	1	1	Clinical	United Kingdom	UK	2010	P6-C1	OBP	ERR1399527	David, S., et. al., 2017
H091640624-B	1	1	Clinical	United Kingdom	UK	2009	P2-C1	OBP	ERR1441928	David, S., et. al., 2017
H092520167-24	1	1	Clinical	United Kingdom	UK	2009	P7-C1	OBP	ERR1441933	David, S., et. al., 2017
H084800579	1	1	Clinical	United Kingdom	UK	2008	P1-C1	OBP	ERR1441923	David, S., et. al., 2017
C136-P	1	1	Clinical	United States	TX	2012	P14-C1	OBP	SRR6412602	Current Study
C65-P	1	1	Clinical	United States	GA	1998	P5-C1	OBP	SRR6412731	Current Study
LP01	1	1	Environmental	Australia	AU	2013	O9-E1		ERR440106	Bartley, PB., et. al., 2016
LP02	1	1	Environmental	Australia	AU	2013	O9-E2		ERR440063	Bartley, PB., et. al., 2016
LP03	1	1	Environmental	Australia	AU	2013	O9-E3		ERR440079	Bartley, PB., et. al., 2016
LP04	1	1	Environmental	Australia	AU	2013	O9-E4		ERR440092	Bartley, PB., et. al., 2016
LP05	1	1	Environmental	Australia	AU	2013	O9-E5		ERR440097	Bartley, PB., et. al., 2016
LP06	1	1	Environmental	Australia	AU	2013	O9-E6		ERR440074	Bartley, PB., et. al., 2016
LP07	1	1	Environmental	Australia	AU	2013	O9-E7		ERR440086	Bartley, PB., et. al., 2016
LP08	1	1	Environmental	Australia	AU	2013	O9-E8		ERR440075	Bartley, PB., et. al., 2016
LP09	1	1	Environmental	Australia	AU	2013	O9-E9		ERR440091	Bartley, PB., et. al., 2016
LP10	1	1	Environmental	Australia	AU	2013	O9-E10		ERR440080	Bartley, PB., et. al., 2016
LP11	1	1	Environmental	Australia	AU	2013	O9-E11		ERR440072	Bartley, PB., et. al., 2016
LP12	1	1	Environmental	Australia	AU	2013	O9-E12		ERR440076	Bartley, PB., et. al., 2016
LP14	1	1	Environmental	Australia	AU	2013	O9-E13		ERR440082	Bartley, PB., et. al., 2016
LP15	1	1	Environmental	Australia	AU	2013	O9-E14		ERR440095	Bartley, PB., et. al., 2016
LP16	1	1	Environmental	Australia	AU	2013	O9-E15		ERR440061	Bartley, PB., et. al., 2016
LP17	1	1	Environmental	Australia	AU	2013	O9-E16		ERR440062	Bartley, PB., et. al., 2016
LP18	1	1	Environmental	Australia	AU	2013	O9-E17		ERR440070	Bartley, PB., et. al., 2016
LP19	1	1	Environmental	Australia	AU	2013	O9-E18		ERR440102	Bartley, PB., et. al., 2016
LP20	1	1	Environmental	Australia	AU	2013	O9-E19		ERR440088	Bartley, PB., et. al., 2016
LP21	1	1	Environmental	Australia	AU	2013	O9-E20		ERR440100	Bartley, PB., et. al., 2016
LP23	1	1	Environmental	Australia	AU	2013	O9-E21		ERR440065	Bartley, PB., et. al., 2016
LP24	1	1	Environmental	Australia	AU	2013	O9-E22		ERR440068	Bartley, PB., et. al., 2016
LP25	1	1	Environmental	Australia	AU	2013	O9-E23		ERR440096	Bartley, PB., et. al., 2016
LP26	1	1	Environmental	Australia	AU	2013	O9-E24		ERR440064	Bartley, PB., et. al., 2016
LP27	1	1	Environmental	Australia	AU	2013	O9-E25		ERR440103	Bartley, PB., et. al., 2016
LP28	1	1	Environmental	Australia	AU	2013	O9-E26		ERR440093	Bartley, PB., et. al., 2016
LP29	1	1	Environmental	Australia	AU	2013	O9-E27		ERR440098	Bartley, PB., et. al., 2016
LP30	1	1	Environmental	Australia	AU	2013	O9-E28		ERR440077	Bartley, PB., et. al., 2016
LP31	1	1	Environmental	Australia	AU	2013	O9-E29		ERR440099	Bartley, PB., et. al., 2016
LP32	1	1	Environmental	Australia	AU	2013	O9-E30		ERR440094	Bartley, PB., et. al., 2016
LP33	1	1	Environmental	Australia	AU	2013	O9-E31		ERR440087	Bartley, PB., et. al., 2016
LP34	1	1	Environmental	Australia	AU	2013	O9-E32		ERR440090	Bartley, PB., et. al., 2016
LP35	1	1	Environmental	Australia	AU	2013	O9-E33		ERR440078	Bartley, PB., et. al., 2016
LP36	1	1	Environmental	Australia	AU	2013	O9-E34		ERR440084	Bartley, PB., et. al., 2016
LP37	1	1	Environmental	Australia	AU	2013	O9-E35		ERR440085	Bartley, PB., et. al., 2016
LP38	1	1	Environmental	Australia	AU	2013	O9-E36		ERR440101	Bartley, PB., et. al., 2016
LP39	1	1	Environmental	Australia	AU	2013	O9-E37		ERR440104	Bartley, PB., et. al., 2016
LP40	1	1	Environmental	Australia	AU	2013	O9-E38		ERR440067	Bartley, PB., et. al., 2016
LP41	1	1	Environmental	Australia	AU	2013	O9-E39		ERR440066	Bartley, PB., et. al., 2016
LP45	1	1	Clinical	Australia	AU	2013	O9-C2		ERR440089	Bartley, PB., et. al., 2016
LP46	1	1	Clinical	Australia	AU	2013	O9-C3		ERR440069	Bartley, PB., et. al., 2016
LP47	1	1	Clinical	Australia	AU	2013	O9-C4		ERR440071	Bartley, PB., et. al., 2016
SZ2012007	1	752	Environmental	China	CN	2012			SRR4018630	Qin, T., et.al., 2016
JNLH86	1	630	Environmental	China	CN	2009			SRR4018615	Qin, T., et.al., 2016
Hu6	1	486	Environmental	China	CN	2008			SRR4018612	Qin, T., et.al., 2016
BJ-9	1	630	Environmental	China	CN	2005			SRR4018608	Qin, T., et.al., 2016
EUL00095	1	1	Environmental	Denmark	DK	1993	P9-E1		ERR376739	David, S., Rusniok, C., et. al., 2016
EUL00094	1	1	Clinical	Denmark	DK	1992	P9-C2		ERR376738	David, S., Rusniok, C., et. al., 2016
EUL00157	1	8	Environmental	Europe - Unknown	UNK	2004			ERR376779	David, S., Rusniok, C., et. al., 2016
L_pneumophila_Paris	1	1	Clinical	France	FR	Unknown	Outbreak Associated		NC_006368.1	Cazalet, C., et. al., 2004
LG_1416_4008-20	1	1	Clinical	France	FR	2014	O13-C3		ERR1399571	David, S., et. al., 2017
LG_14164007-19	1	1	Clinical	France	FR	2014	O13-C2		ERR1399515	David, S., et. al., 2017
LG_14274009	1	1	Environmental	France	FR	2014	O13-E2		ERR1399497	David, S., et. al., 2017
LG_14274010	1	1	Environmental	France	FR	2014	O13-E3		ERR1399507	David, S., et. al., 2017
LG10203012	1	1	Environmental	France	FR	2010	P10-E1		ERR922492	David, S., Rusniok, C., et. al., 2016
LG_09182005	1	1	Environmental	France	FR	2009	O13-E1		ERR1399529	David, S., et. al., 2017
LG09404015	1	1	Clinical	France	FR	2009			ERR922490	David, S., Rusniok, C., et. al., 2016
LG_07135006-17	1	1	Clinical	France	FR	2007	O12-C6		ERR1399504	David, S., et. al., 2017
LG_07135007	1	1	Environmental	France	FR	2007	O12-E3		ERR1399563	David, S., et. al., 2017
LG_07135008	1	1	Environmental	France	FR	2007	O12-E4		ERR1399521	David, S., et. al., 2017
HL_01313038	1	1	Environmental	France	FR	2001	O12-E1		ERR1399500	David, S., et. al., 2017
HL_01313039	1	1	Environmental	France	FR	2001	O12-E2		ERR1399502	David, S., et. al., 2017
HL_00511015-12	1	1	Clinical	France	FR	2000	O12-C1		ERR1399510	David, S., et. al., 2017
HL_00514008-13	1	1	Clinical	France	FR	2000	O12-C2		ERR1399509	David, S., et. al., 2017
HL_01023034-15	1	1	Clinical	France	FR	2000	O12-C4		ERR1399514	David, S., et. al., 2017
HL_01023035-16	1	1	Clinical	France	FR	2000	O12-C5		ERR1399517	David, S., et. al., 2017
HL00364001	1	1	Clinical	France	FR	2000			ERR922483	David, S., Rusniok, C., et. al., 2016
EUL00117	1	6	Clinical	Germany	DE	2005			ERR376755	David, S., Rusniok, C., et. al., 2016
EUL00113	1	7	Environmental	Germany	DE	1995			ERR376751	David, S., Rusniok, C., et. al., 2016
EUL00114	1	7	Environmental	Germany	DE	1995			ERR376752	David, S., Rusniok, C., et. al., 2016
EUL00110	1	10	Clinical	Germany	DE	1993			ERR376674	David, S., Rusniok, C., et. al., 2016
Lp-119	1	1	Environmental	Israel	ISR	2013	P12-E1		ERR632205	Moran-Gilad, J., et. al., 2015
Lp-120	1	1	Environmental	Israel	ISR	2013	P12-E2		ERR593565	Moran-Gilad, J., et. al., 2015
Lp-121	1	1	Environmental	Israel	ISR	2013	P12-E3		ERR593566	Moran-Gilad, J., et. al., 2015
Lp-122	1	1	Environmental	Israel	ISR	2013	P12-E4		ERR593568	Moran-Gilad, J., et. al., 2015
Lp-282-1	1	1	Environmental	Israel	ISR	2013	P13-E1		ERR593571	Moran-Gilad, J., et. al., 2015
Lp-283	1	1	Environmental	Israel	ISR	2013	P13-E2		ERR593572	Moran-Gilad, J., et. al., 2015
Lp-284	1	1	Environmental	Israel	ISR	2013	P13-E3		ERR593573	Moran-Gilad, J., et. al., 2015
Lp-285	1	1	Environmental	Israel	ISR	2013	P13-E4		ERR593574	Moran-Gilad, J., et. al., 2015
Lp-286-1	1	1	Environmental	Israel	ISR	2013	P13-E5		ERR593575	Moran-Gilad, J., et. al., 2015
Lp-2002694p8	1	1	Environmental	Israel	ISR	2012	O27-E1		ERR593570	Moran-Gilad, J., et. al., 2015
EUL00044	1	1	Environmental	Italy	IT	1999	P11-E1		ERR376669	David, S., Rusniok, C., et. al., 2016
EUL00045	1	72	Clinical	Italy	IT	1999			ERR376670	David, S., Rusniok, C., et. al., 2016
H073300079	1	1	Environmental	NA	NA	2007			ERR1399496	David, S., et. al., 2017
H073360657	1	1	Environmental	NA	NA	2007			ERR1399557	David, S., et. al., 2017
C146-S	10	1365	Clinical	South Africa	ZA	1983			SRR6412639	Current Study
EUL00058	1	1	Environmental	Spain	ES	1994	P8-E1		ERR376683	David, S., Rusniok, C., et. al., 2016
EUL00009	1	1	Environmental	Switzerland	CH	1989	O22-E1		ERR376634	David, S., Rusniok, C., et. al., 2016
EUL00010	1	1	Environmental	Switzerland	CH	1989	O22-E2		ERR376635	David, S., Rusniok, C., et. al., 2016
H152780272	1	1	Environmental	United Kingdom	UK	2015	P3-E1		ERR1441932	David, S., et. al., 2017
H120680630	1	1	Environmental	United Kingdom	UK	2012	O14-E38		ERR1399569	David, S., et. al., 2017
H124600775	1	1	Environmental	United Kingdom	UK	2012	O18-E1		ERR1441929	David, S., et. al., 2017
H113440612	1	1	Environmental	United Kingdom	UK	2011	O14-E27		ERR1399555	David, S., et. al., 2017
H113440613	1	1	Environmental	United Kingdom	UK	2011	O14-E28		ERR1399533	David, S., et. al., 2017
H113440614	1	1	Environmental	United Kingdom	UK	2011	O14-E29		ERR1399570	David, S., et. al., 2017
H113440615	1	1	Environmental	United Kingdom	UK	2011	O14-E30		ERR1399536	David, S., et. al., 2017
H113440616	1	1	Environmental	United Kingdom	UK	2011	O14-E31		ERR1399530	David, S., et. al., 2017
H113580549-6	1	1	Clinical	United Kingdom	UK	2011	O14-C6		ERR1399560	David, S., et. al., 2017
H113580550-6	1	1	Clinical	United Kingdom	UK	2011	O14-C7		ERR1399535	David, S., et. al., 2017
H114820438-7	1	1	Clinical	United Kingdom	UK	2011	O14-C8		ERR1399537	David, S., et. al., 2017
H114840676	1	1	Environmental	United Kingdom	UK	2011	O14-E32		ERR1399542	David, S., et. al., 2017
H114840677	1	1	Environmental	United Kingdom	UK	2011	O14-E33		ERR1399553	David, S., et. al., 2017
H114840678	1	1	Environmental	United Kingdom	UK	2011	O14-E34		ERR1399498	David, S., et. al., 2017
H114840679	1	1	Environmental	United Kingdom	UK	2011	O14-E35		ERR1399567	David, S., et. al., 2017
H114840680	1	1	Environmental	United Kingdom	UK	2011	O14-E36		ERR1399522	David, S., et. al., 2017
H114840681	1	1	Environmental	United Kingdom	UK	2011	O14-E37		ERR1399546	David, S., et. al., 2017
H115260949	1	1	Environmental	United Kingdom	UK	2011	P4-E1		ERR1441935	David, S., et. al., 2017
H100280679	1	1	Environmental	United Kingdom	UK	2010	O14-E12		ERR1399539	David, S., et. al., 2017
H100280682	1	1	Environmental	United Kingdom	UK	2010	O14-E13		ERR1399516	David, S., et. al., 2017
H100280683	1	1	Environmental	United Kingdom	UK	2010	O14-E14		ERR1399505	David, S., et. al., 2017
H100280685	1	1	Environmental	United Kingdom	UK	2010	O14-E15		ERR1399503	David, S., et. al., 2017
H100560548	1	1	Environmental	United Kingdom	UK	2010	O14-E16		ERR1399520	David, S., et. al., 2017
H100560549	1	1	Environmental	United Kingdom	UK	2010	O14-E17		ERR1399561	David, S., et. al., 2017
H101740836	1	1	Environmental	United Kingdom	UK	2010	P6-E1		ERR1399532	David, S., et. al., 2017
H103340763	1	1	Environmental	United Kingdom	UK	2010	O17-E1		ERR1399528	David, S., et. al., 2017
H104720329-5	1	1	Clinical	United Kingdom	UK	2010	O14-C5		ERR1399526	David, S., et. al., 2017
H104780626	1	1	Environmental	United Kingdom	UK	2010	O14-E18		ERR1399525	David, S., et. al., 2017
H104780627	1	1	Environmental	United Kingdom	UK	2010	O14-E19		ERR1399566	David, S., et. al., 2017
H104780628	1	1	Environmental	United Kingdom	UK	2010	O14-E20		ERR1399572	David, S., et. al., 2017
H112000588	1	1	Environmental	United Kingdom	UK	2010	O14-E26		ERR1399518	David, S., et. al., 2017
H091720529	1	1	Environmental	United Kingdom	UK	2009	P2-E1		ERR1441926	David, S., et. al., 2017
H092620872-24	1	1	Environmental	United Kingdom	UK	2009	P7-E1		ERR1441934	David, S., et. al., 2017
H100120260-4	1	1	Clinical	United Kingdom	UK	2009	O14-C3		ERR1399540	David, S., et. al., 2017
H100180614	1	1	Environmental	United Kingdom	UK	2009	O14-E8		ERR1399523	David, S., et. al., 2017
H100180615	1	1	Environmental	United Kingdom	UK	2009	O14-E9		ERR1399508	David, S., et. al., 2017
H100180616	1	1	Environmental	United Kingdom	UK	2009	O14-E10		ERR1399511	David, S., et. al., 2017
H100180617	1	1	Environmental	United Kingdom	UK	2009	O14-E11		ERR1399549	David, S., et. al., 2017
H100200319	1	1	Environmental	United Kingdom	UK	2009			ERR1399534	David, S., et. al., 2017
H100200320	1	1	Environmental	United Kingdom	UK	2009			ERR1399538	David, S., et. al., 2017
H085060063	1	1	Environmental	United Kingdom	UK	2008	P1-E1		ERR1441924	David, S., et. al., 2017
H072300480	1	1	Environmental	United Kingdom	UK	2007	O14-E1		ERR1399554	David, S., et. al., 2017
H072300481	1	1	Environmental	United Kingdom	UK	2007	O14-E2		ERR1399565	David, S., et. al., 2017
H072360603-2	1	1	Clinical	United Kingdom	UK	2007	O14-C1		ERR1399550	David, S., et. al., 2017
H072360604-1	1	1	Clinical	United Kingdom	UK	2007	O14-C2		ERR1399547	David, S., et. al., 2017
H072560534	1	1	Environmental	United Kingdom	UK	2007	O14-E3		ERR1399501	David, S., et. al., 2017
H072680210	1	1	Environmental	United Kingdom	UK	2007	O14-E4		ERR1399562	David, S., et. al., 2017
H072680211	1	1	Environmental	United Kingdom	UK	2007	O14-E5		ERR1399556	David, S., et. al., 2017
H072680212	1	1	Environmental	United Kingdom	UK	2007	O14-E6		ERR1399551	David, S., et. al., 2017
H072680213	1	1	Environmental	United Kingdom	UK	2007	O14-E7		ERR1399559	David, S., et. al., 2017
H111920394	1	1	Environmental	United Kingdom	UK	2007	O14-E21		ERR1399545	David, S., et. al., 2017
H111920398	1	1	Environmental	United Kingdom	UK	2007	O14-E22		ERR1399499	David, S., et. al., 2017
H111920400	1	1	Environmental	United Kingdom	UK	2007	O14-E23		ERR1399512	David, S., et. al., 2017
H111920402	1	1	Environmental	United Kingdom	UK	2007	O14-E24		ERR1399558	David, S., et. al., 2017
H111920404	1	1	Environmental	United Kingdom	UK	2007	O14-E25		ERR1399544	David, S., et. al., 2017
EUL00017	1	7	Clinical	United Kingdom	UK	1993			ERR376642	David, S., Rusniok, C., et. al., 2016
EUL00014	1	5	Clinical	United Kingdom	UK	1984			ERR376639	David, S., Rusniok, C., et. al., 2016
EUL00016	1	5	Clinical	United Kingdom	UK	1984			ERR376641	David, S., Rusniok, C., et. al., 2016
C154-P	1	1	Clinical	United States	TX	2016	P14-C2		SRR6412682	Current Study
C156-O	1	1	Clinical	United States	WA	2016	O8-C2		SRR6412676	Current Study
C157-O	1	1	Clinical	United States	WA	2016	O8-C3		SRR6412677	Current Study
C158-O	1	1	Clinical	United States	WA	2016	O8-C4		SRR6412678	Current Study
E141-N	1	1	Environmental	United States	IL	2016			SRR6412627	Current Study
E29-O	1	1	Environmental	United States	WA	2016	O8-E1		SRR6412789	Current Study
E30-O	1	1	Environmental	United States	WA	2016	O8-E2		SRR6412788	Current Study
E31-O	1	1	Environmental	United States	WA	2016	O8-E3		SRR6412791	Current Study
E32-O	1	1	Environmental	United States	WA	2016	O8-E4		SRR6412790	Current Study
E33-O	1	1	Environmental	United States	WA	2016	O8-E5		SRR6412785	Current Study
E34-O	1	1	Environmental	United States	WA	2016	O8-E6		SRR6412784	Current Study
E35-O	1	1	Environmental	United States	WA	2016	O8-E7		SRR6412787	Current Study
E36-O	1	1	Environmental	United States	WA	2016	O8-E8		SRR6412786	Current Study
E37-O	1	1	Environmental	United States	WA	2016	O8-E9		SRR6412781	Current Study
E38-O	1	1	Environmental	United States	WA	2016	O8-E10		SRR6412780	Current Study
E39-O	1	1	Environmental	United States	WA	2016	O8-E11		SRR6412530	Current Study
E40-O	1	1	Environmental	United States	WA	2016	O8-E12		SRR6412531	Current Study
E41-O	1	1	Environmental	United States	WA	2016	O8-E13		SRR6412688	Current Study
E42-O	1	1	Environmental	United States	WA	2016	O8-E14		SRR6412690	Current Study
E43-O	1	1	Environmental	United States	WA	2016	O8-E15		SRR6412534	Current Study
E12-N	1	8	Environmental	United States	MN	2016			SRR6412716	Current Study; Previously sequenced - unpublished
E13-N	1	8	Environmental	United States	MN	2016			SRR6412723	Current Study; Previously sequenced - unpublished
E14-N	1	8	Environmental	United States	MN	2016			SRR6412722	Current Study; Previously sequenced - unpublished
E151-N	1	8	Environmental	United States	MN	2016			SRR6412654	Current Study; Previously sequenced - unpublished
E153-N	1	8	Environmental	United States	MN	2016			SRR6412587	Current Study; Previously sequenced - unpublished
E154-N	1	8	Environmental	United States	MN	2016			SRR6412588	Current Study; Previously sequenced - unpublished
C148-O	1	1	Clinical	United States	RI	2015	O1-C1		SRR6412641	Current Study
C149-O	1	1	Clinical	United States	RI	2015	O1-C2		SRR6412640	Current Study
E23-O	1	1	Environmental	United States	RI	2015	O1-E4		SRR6412752	Current Study
E24-O	1	1	Environmental	United States	RI	2015	O1-E2		SRR6412753	Current Study
E25-O	1	1	Environmental	United States	RI	2015	O1-E1		SRR6412750	Current Study
E26-O	1	1	Environmental	United States	RI	2015	O1-E3		SRR6412751	Current Study
E27-O	1	1	Environmental	United States	FL	2015	O21-E1		SRR6412748	Current Study
E28-N	1	8	Environmental	United States	PA	2015			SRR6412749	Current Study
C153-O	1	1326	Clinical	United States	CO	2015	Outbreak Associated		SRR6412681	Current Study; Figure 4A 'ST1326'
E137-O	1	1400	Environmental	United States	NY	2015	Outbreak Associated		SRR6412794	Current Study; Figure 4A 'ST1400'
E138-O	1	487	Environmental	United States	NY	2015	Outbreak Associated		SRR6412595	Current Study; Figure 4A 'ST487'
C152-S	1	731	Clinical	United States	NY	2015			SRR6412680	Current Study; Figure 4A 'ST731'
C144-O	1	1	Clinical	United States	OH	2013	O6-C2		SRR6412637	Current Study
E22-O	1	1	Environmental	United States	OH	2013	O6-E1		SRR6412755	Current Study
C142-S	1	1335	Clinical	United States	PA	2013			SRR6412635	Current Study; Figure 4A 'ST1335'
E136-O	1	222	Environmental	United States	OH	2013	Outbreak Associated		SRR6412657	Current Study; Figure 4A 'ST222'
E116-O	1	1	Environmental	United States	NV	2012	O2-E1		SRR6412715	Current Study
E117-O	1	1160	Environmental	United States	NV	2012	O2-E2		SRR6412705	Current Study
E118-O	1	1	Environmental	United States	NV	2012	O2-E3		SRR6412706	Current Study
E125-N	1	8	Environmental	United States	PA	2012			SRR6412518	Current Study
E127-N	1	8	Environmental	United States	PA	2012			SRR6412586	Current Study
E16-P	1	0	Environmental	United States	TX	2012	P14-E2		SRR6412720	Current Study
E17-N	1	1	Environmental	United States	WA	2012			SRR6412727	Current Study
E20-N	1	1	Environmental	United States	PA	2012			SRR6412757	Current Study
E21-N	1	1	Environmental	United States	WA	2012			SRR6412754	Current Study
E126-O	1	1395	Environmental	United States	PA	2012	Outbreak Associated		SRR6412517	Current Study; Figure 4A 'ST1395'
C138-S	1	224	Clinical	United States	WI	2012			SRR6412600	Current Study; Figure 4A 'ST224'
E100-N	1	1	Environmental	United States	WA	2011			SRR6412734	Current Study
E101-N	1	1	Environmental	United States	WA	2011			SRR6412747	Current Study
E102-N	1	1	Environmental	United States	WA	2011			SRR6412746	Current Study
E112-N	1	1	Environmental	United States	NJ	2011			SRR6412711	Current Study
E91-N	1	1	Environmental	United States	WA	2011			SRR6412646	Current Study
E92-N	1	1	Environmental	United States	WA	2011			SRR6412647	Current Study
E93-N	1	1	Environmental	United States	WA	2011			SRR6412644	Current Study
E94-N	1	1	Environmental	United States	WA	2011			SRR6412645	Current Study
E95-N	1	1	Environmental	United States	WA	2011			SRR6412591	Current Study
E96-N	1	1	Environmental	United States	WA	2011			SRR6412608	Current Study
E97-N	1	1	Environmental	United States	WA	2011			SRR6412658	Current Study
E99-N	1	1	Environmental	United States	WA	2011			SRR6412740	Current Study
C125-S	1	1334	Clinical	United States	AZ	2011			SRR6412558	Current Study; Figure 4A 'ST1334'
C128-S	1	187	Clinical	United States	AZ	2011			SRR6412555	Current Study; Figure 4A 'ST187'
E98-O	1	59	Environmental	United States	WA	2011	Outbreak Associated		SRR6412659	Current Study; Figure 4A 'ST59'
C116-P	1	1	Clinical	United States	GA	2010	P5-C4		SRR6412523	Current Study
E76-N	1	1	Environmental	United States	MO	2010			SRR6412573	Current Study
E83-N	1	1	Environmental	United States	MO	2010			SRR6412669	Current Study
E84-N	1	1	Environmental	United States	OH	2010			SRR6412668	Current Study
C122-O	1	109	Clinical	United States	ID	2010	Outbreak Associated		SRR6412561	Current Study; Figure 4A 'ST109'
NY14	1	1	Environmental	United States	NY	2009	O5-E1			Raphael, B.H., et. al., 2016
C101-P	1	1	Clinical	United States	GA	2007	P5-C3		SRR6412730	Current Study
E53-N	1	1	Environmental	United States	CA	2006			SRR6412581	Current Study
NY11	1	1	Clinical	United States	NY	2006	O4-C2			Raphael, B.H., et. al., 2016
NY12	1	1	Environmental	United States	NY	2006	O4-E1			Raphael, B.H., et. al., 2016
C89-S	1	1	Clinical	United States	IL	2005			SRR6412650	Current Study
C86-S	1	205	Clinical	United States	CO	2005			SRR6412653	Current Study; Figure 4A 'ST205'
NY1	1	1	Environmental	United States	NY	2004	O3-E1			Raphael, B.H., et. al., 2016
NY3	1	1	Environmental	United States	NY	2004	O3-E2			Raphael, B.H., et. al., 2016
NY4	1	1	Environmental	United States	NY	2004	O3-E4			Raphael, B.H., et. al., 2016
NY9	1	1	Clinical	United States	NY	2004	O4-C3			Raphael, B.H., et. al., 2016
C84-P	1	1	Clinical	United States	GA	2003	P5-C2		SRR6412528	Current Study
E61-N	1	7	Environmental	United States	NV	2001			SRR6412613	Current Study
E62-N	1	7	Environmental	United States	NV	2001			SRR6412612	Current Study
E63-N	1	7	Environmental	United States	NV	2001			SRR6412619	Current Study
E64-N	1	7	Environmental	United States	NV	2001			SRR6412618	Current Study
E65-N	1	7	Environmental	United States	NV	2001			SRR6412617	Current Study
C75-S	1	62	Clinical	United States	VA	2000			SRR6412663	Current Study; Figure 4A 'ST62'
C61-S	10	0	Clinical	United States	MD	1997			SRR6412733	Current Study
C58-S	1	337	Clinical	United States	OH	1995			SRR6412689	Current Study; Figure 4A 'ST337'
C57-S	1	771	Clinical	United States	PA	1995			SRR6412737	Current Study; Figure 4A 'ST771'
C55-S	7	1422	Clinical	United States	VA	1994			SRR6412739	Current Study
C164-S	1	59	Clinical	United States	IN	1994			SRR6412717	Current Study; Figure 4A 'ST59'
E142-O	1	1	Environmental	United States	RI	1993	O28-E3		SRR6412626	Current Study
E148-O	1	1	Environmental	United States	RI	1993	O28-E1		SRR6412725	Current Study
E150-O	1	7	Environmental	United States	RI	1993	O28-E2		SRR6412590	Current Study
C52-O	1	117	Clinical	United States	RI	1993	Outbreak Associated		SRR6412507	Current Study; Figure 4A 'ST117'
C53-O	1	37	Clinical	United States	RI	1993	Outbreak Associated		SRR6412741	Current Study; Figure 4A 'ST37'
C20-S	7	1422	Clinical	United States	CT	1985			SRR6412541	Current Study
E143-O	1	1	Environmental	United States	RI	1983	O29-E6		SRR6412633	Current Study
E144-O	1	1	Environmental	United States	RI	1983	O29-E5		SRR6412632	Current Study
E145-O	1	1	Environmental	United States	RI	1983	O29-E4		SRR6412631	Current Study
E146-O	1	1	Environmental	United States	RI	1983	O29-E3		SRR6412630	Current Study
E147-O	1	1	Environmental	United States	RI	1983	O29-E1		SRR6412625	Current Study
E149-O	1	1	Environmental	United States	RI	1983	O29-E2		SRR6412589	Current Study
C39-S	1	154	Clinical	United States	LA	1982			SRR6412502	Current Study; Figure 4A 'ST154'
C151-S	1	61	Clinical	United States	WA	1977			SRR6412642	Current Study; Figure 4A 'ST61'; Lp1 Bellingham
Footnotes:
Column 'Isolate ID': 'O'=outbreak associated, 'S'=sporadic, 'P'=potential outbreak associated, 'C'=clinical isolate, 'E'=environmental isolate, example: 'C25-N'=clinical isolate #25 not outbreak associated.
Column 'Epidemiological Link': 'O'=outbreak associated, 'P'=potential outbreak associated, 'C'=clinical isolate, 'E'=environmental isolate, example: 'O3-E4'=outbreak #3 environmental isolate #4.
Column 'Subgroup': 'OB'=outbreak associated subgroup, 'OBP'=outbreak and potential outbreak associated subgroup, 'CS'=clinical isolate subgroup, 'EN'=environmental isolate subgroup
