# Supplementary material for: Genomic heterogeneity differentiates clinical and environmental subgroups of Legionella pneumophila sequence type 1
Source: PLoS One. 2018 Oct 18;13(10):e0206110. doi: 10.1371/journal.pone.0206110 (PMC6193728; doi:10.1371/journal.pone.0206110)
Supplement: S2 Table — (XLSX) [file pone.0206110.s003.xlsx]

## Sheet: S2 Table
S2 Table: Enriched GO Annotation Terms
GO Term ID	GO Category Annotation	Number of genes in GO Category for this gene set	Total Number of genes in GO Category	Adjusted p value
CS Unique Accessory
Total Number of Genes in Subgroup Category = 187
Number of Unique Genes in All GO Categories = 6
GO:0044700	single organism signaling	6	187	0.0350537
EN PanGenome
Total Number of Genes in Subgroup Category = 4460
Number of Unique Genes in All GO Categories = 248
GO:0016491	oxidoreductase activity/redox pathways	248	4460	0.0223436
EN Unique Accessory
Total Number of Genes in Category = 670		52
Number of Unique Genes in All GO Categories = 135		75
GO:0006259	DNA metabolic process	70	670	1.78728e-06
GO:0043170	macromolecule metabolic process	65	670	3.57461e-06
GO:0044260	cellular macromolecule metabolic process	10	670	7.62535e-06
GO:0090304	nucleic acid metabolic process	78	670	7.62535e-06
GO:0032196	transposition	19	670	0.000172787
GO:0003676	nucleic acid binding	115	670	0.000189362
GO:0006304	DNA modification	65	670	0.000189362
GO:0005488	binding	68	670	0.000705884
GO:0006139	nucleobase-containing compound metabolic process	7	670	0.00238432
GO:0003677	DNA binding	10	670	0.00262414
GO:0008170	N-methyltransferase activity	5	670	0.00307493
GO:0006313	transposition, DNA-mediated	23	670	0.00548788
GO:0006952	defense response	68	670	0.00971629
GO:0043412	macromolecule modification	68	670	0.00971629
GO:1901360	organic cyclic compound metabolic process	10	670	0.0112615
GO:0046483	heterocycle metabolic process	67	670	0.0112615
GO:0004803	transposase activity		670	0.0167007
GO:0006725	cellular aromatic compound metabolic process		670	0.0173257
OB/CS Unique Accessory
Total Number of Genes in Subgroup Category = 68
Number of Unique Genes in All GO Categories = 6
GO:0019012	virion	2	68	0.00308084
GO:0044423	virion part	2	68	0.00308084
GO:0051704	multi-organism process	4	68	0.0145874
GO:0044419	interspecies interaction between organisms	4	68	0.0145874
OB/EN Unique Accessory
Total Number of Genes in Subgroup Category = 12
Number of Unique Genes in All GO Categories = 2
GO:0004803	transposase activity	2	12	0.0350267
OB Core, EN/CS Accessory
Total Number of Genes in Subgroup Category = 85
Number of Unique Genes in All GO Categories = 25
GO:0006818	hydrogen transport	7	85	0.000268914
GO:0072522	purine-containing compound biosynthetic process	7	85	0.000268914
GO:0055086	nucleobase-containing small molecule metabolic process	9	85	0.0009973
GO:0019637	organophosphate metabolic process	9	85	0.00127118
GO:0051179	localization	15	85	0.00127255
GO:0072521	purine-containing compound metabolic process	7	85	0.00127255
GO:1901137	carbohydrate derivative biosynthetic process	7	85	0.00127255
GO:0034654	nucleobase-containing compound biosynthetic process	11	85	0.00204995
GO:0009142	nucleoside triphosphate biosynthetic process	7	85	0.00204995
GO:1901293	nucleoside phosphate biosynthetic process	8	85	0.00237898
GO:0090407	organophosphate biosynthetic process	8	85	0.00304484
GO:0006754	ATP biosynthetic process	7	85	0.0035984
GO:1901135	carbohydrate derivative metabolic process	8	85	0.0044537
GO:0019438	aromatic compound biosynthetic process	11	85	0.0044537
GO:0046390	ribose phosphate biosynthetic process	7	85	0.00563024
GO:0098796	membrane protein complex	6	85	0.00697596
GO:0005575	cellular_component	22	85	0.00697596
GO:0018130	heterocycle biosynthetic process	11	85	0.00697596
GO:0006793	phosphorus metabolic process	9	85	0.00798743
GO:0006811	ion transport	10	85	0.00896504
GO:1902578	single-organism localization	7	85	0.0130678
GO:1901362	organic cyclic compound biosynthetic process	11	85	0.0139056
GO:0045263	proton-transporting ATP synthase complex, coupling factor F(o)	3	85	0.0139056
GO:0016820	hydrolase activity, acting on acid anhydrides, catalyzing transmembrane movement of substances	5	85	0.0165857
GO:0043234	protein complex	6	85	0.0187331
GO:0045261	proton-transporting ATP synthase complex, catalytic core F(1)	3	85	0.0212325
GO:0006753	nucleoside phosphate metabolic process	9	85	0.022518
GO:0034220	ion transmembrane transport	7	85	0.0231301
GO:0019693	ribose phosphate metabolic process	7	85	0.0231301
GO:0009145	purine nucleoside triphosphate biosynthetic process	7	85	0.0243443
GO:0009201	ribonucleoside triphosphate biosynthetic process	7	85	0.0243443
GO:0022853	active ion transmembrane transporter activity	5	85	0.0270219
GO:0009206	purine ribonucleoside triphosphate biosynthetic process	7	85	0.0291329
GO:0009260	ribonucleotide biosynthetic process	7	85	0.0373978
GO:0009124	nucleoside monophosphate biosynthetic process	7	85	0.0373978
GO:0016817	hydrolase activity, acting on acid anhydrides	6	85	0.037533
GO:0006139	nucleobase-containing compound metabolic process	15	85	0.0407593
GO:0009152	purine ribonucleotide biosynthetic process	7	85	0.0432081
GO:0006164	purine nucleotide biosynthetic process	7	85	0.0448054
CS/EN Unique Accessory
Total Number of Genes in Subgroup Category = 301
Number of Unique Genes in All GO Categories = 82
GO:0044260	cellular macromolecule metabolic process	32	301	0.00046354
GO:0044764	multi-organism cellular process	11	301	0.00046354
GO:0051704	multi-organism process	12	301	0.00046354
GO:0090304	nucleic acid metabolic process	31	301	0.00046354
GO:0032196	transposition	6	301	0.000853871
GO:0006259	DNA metabolic process	25	301	0.000853871
GO:0006139	nucleobase-containing compound metabolic process	32	301	0.000853871
GO:0003676	nucleic acid binding	45	301	0.00216291
GO:0005488	binding	63	301	0.00216291
GO:0043170	macromolecule metabolic process	32	301	0.00435461
GO:1901360	organic cyclic compound metabolic process	32	301	0.00829819
GO:0006725	cellular aromatic compound metabolic process	32	301	0.0145422
GO:0046483	heterocycle metabolic process	32	301	0.0175132
GO:0031177	phosphopantetheine binding	3	301	0.0200207
GO:0034641	cellular nitrogen compound metabolic process	32	301	0.0288628
GO:0006313	transposition, DNA-mediated	6	301	0.0288628
GO:0004803	transposase activity	6	301	0.0408603
OB PanGenome
Total Number of Genes in Subgroup Category = 3606
Number of Unique Genes in All GO Categories = 1580
GO:1901564	organonitrogen compound metabolic process	408	3606	5.78262e-12
GO:0044249	cellular biosynthetic process	419	3606	1.05882e-10
GO:1901576	organic substance biosynthetic process	438	3606	1.27488e-10
GO:0009058	biosynthetic process	461	3606	3.61465e-10
GO:0005575	cellular_component	597	3606	6.70785e-10
GO:0010467	gene expression	245	3606	3.81964e-09
GO:0044271	cellular nitrogen compound biosynthetic process	296	3606	3.81964e-09
GO:0044763	single-organism cellular process	475	3606	8.08243e-09
GO:1901265	nucleoside phosphate binding	288	3606	7.83554e-08
GO:0043167	ion binding	378	3606	1.4146e-06
GO:0044699	single-organism process	712	3606	1.4146e-06
GO:0003723	RNA binding	79	3606	2.00872e-06
GO:0016070	RNA metabolic process	187	3606	7.49208e-06
GO:0006281	DNA repair	37	3606	2.39823e-05
GO:0044710	single-organism metabolic process	541	3606	3.78752e-05
GO:1901362	organic cyclic compound biosynthetic process	222	3606	5.22087e-05
GO:0018130	heterocycle biosynthetic process	215	3606	5.31905e-05
GO:0048037	cofactor binding	96	3606	6.04274e-05
GO:0055086	nucleobase-containing small molecule metabolic process	102	3606	7.89916e-05
GO:0044281	small molecule metabolic process	298	3606	7.89916e-05
GO:0036094	small molecule binding	321	3606	8.61869e-05
GO:0006082	organic acid metabolic process	178	3606	0.000101613
GO:0043603	cellular amide metabolic process	112	3606	0.000115106
GO:0005623	cell	282	3606	0.000115106
GO:0044464	cell part	282	3606	0.000115106
GO:0019637	organophosphate metabolic process	107	3606	0.000346401
GO:0044267	cellular protein metabolic process	116	3606	0.000403306
GO:0019438	aromatic compound biosynthetic process	201	3606	0.000403306
GO:0006753	nucleoside phosphate metabolic process	85	3606	0.000567356
GO:0008150	biological_process	1476	3606	0.000820899
GO:0051186	cofactor metabolic process	66	3606	0.00104413
GO:0003824	catalytic activity	1110	3606	0.00120145
GO:0034645	cellular macromolecule biosynthetic process	217	3606	0.00127886
GO:0016829	lyase activity	70	3606	0.00154189
GO:1901566	organonitrogen compound biosynthetic process	244	3606	0.00177019
GO:0006520	cellular amino acid metabolic process	106	3606	0.00193129
GO:1901135	carbohydrate derivative metabolic process	105	3606	0.00256529
GO:0016491	oxidoreductase activity	232	3606	0.00373713
GO:0072521	purine-containing compound metabolic process	54	3606	0.00507147
GO:0009059	macromolecule biosynthetic process	220	3606	0.00531986
GO:0034654	nucleobase-containing compound biosynthetic process	153	3606	0.00657431
GO:0044711	single-organism biosynthetic process	202	3606	0.00677239
GO:0005198	structural molecule activity	61	3606	0.00911416
GO:0032991	macromolecular complex	113	3606	0.0116766
GO:0097367	carbohydrate derivative binding	240	3606	0.0275176
GO:0033554	cellular response to stress	39	3606	0.0337593
CS/EN/OB Shared Accessory
Total Number of Genes in Subgroup Category = 598
Number of Unique Genes in All GO Categories = 167
GO:1901360	organic cyclic compound metabolic process	68	598	5.74203e-07
GO:0090304	nucleic acid metabolic process	60	598	5.74203e-07
GO:0044764	multi-organism cellular process	19	598	5.74203e-07
GO:0051704	multi-organism process	20	598	8.23741e-07
GO:0006139	nucleobase-containing compound metabolic process	63	598	3.90356e-06
GO:0044260	cellular macromolecule metabolic process	62	598	9.65684e-06
GO:0046483	heterocycle metabolic process	68	598	1.69308e-05
GO:0006725	cellular aromatic compound metabolic process	67	598	4.52684e-05
GO:0043170	macromolecule metabolic process	63	598	8.98182e-05
GO:0032196	transposition	11	598	8.98182e-05
GO:0034641	cellular nitrogen compound metabolic process	69	598	0.000133235
GO:0003676	nucleic acid binding	66	598	0.000153662
GO:0010468	regulation of gene expression	19	598	0.000153662
GO:0006313	transposition, DNA-mediated	11	598	0.000565198
GO:1901363	heterocyclic compound binding	81	598	0.00124856
GO:0097159	organic cyclic compound binding	81	598	0.00124856
GO:0006259	DNA metabolic process	40	598	0.00298003
GO:0005727	extrachromosomal circular DNA	2	598	0.00345329
GO:0046821	extrachromosomal DNA	2	598	0.00345329
GO:0004803	transposase activity	11	598	0.00510662
GO:0016740	transferase activity	49	598	0.00510662
GO:0010629	negative regulation of gene expression	7	598	0.00529543
GO:0016407	acetyltransferase activity	25	598	0.0060112
GO:0019222	regulation of metabolic process	20	598	0.0066247
GO:0009892	negative regulation of metabolic process	7	598	0.00804316
GO:0006401	RNA catabolic process	7	598	0.00804316
GO:0016071	mRNA metabolic process	7	598	0.0101844
GO:0080090	regulation of primary metabolic process	20	598	0.0101844
GO:0006109	regulation of carbohydrate metabolic process	7	598	0.0114314
GO:0050789	regulation of biological process	30	598	0.0114314
GO:0016410	N-acyltransferase activity	25	598	0.0115813
GO:0006807	nitrogen compound metabolic process	73	598	0.0124765
GO:0048519	negative regulation of biological process	7	598	0.0124765
GO:0016746	transferase activity, transferring acyl groups	26	598	0.0124765
GO:0031326	regulation of cellular biosynthetic process	12	598	0.0124765
GO:0065007	biological regulation	30	598	0.031639
GO:0005576	extracellular region	2	598	0.0318185
GO:0000746	conjugation	18	598	0.0418895
GO:0010605	negative regulation of macromolecule metabolic process	7	598	0.0495873
CS PanGenome
Total Number of Genes in Subgroup Category = 4033
Number of Unique Genes in All GO Categories = 1672
GO:0044249	cellular biosynthetic process	428	4033	3.82505e-07
GO:1901564	organonitrogen compound metabolic process	413	4033	3.84939e-07
GO:1901576	organic substance biosynthetic process	446	4033	4.15711e-07
GO:0009058	biosynthetic process	469	4033	1.9566e-05
GO:0010467	gene expression	251	4033	2.23459e-05
GO:0044271	cellular nitrogen compound biosynthetic process	301	4033	2.31791e-05
GO:0005575	cellular_component	616	4033	0.000241309
GO:1901265	nucleoside phosphate binding	303	4033	0.000498095
GO:0044763	single-organism cellular process	485	4033	0.000726346
GO:1901135	carbohydrate derivative metabolic process	108	4033	0.00147017
GO:0055086	nucleobase-containing small molecule metabolic process	103	4033	0.00151829
GO:0006281	DNA repair	38	4033	0.00283995
GO:0016070	RNA metabolic process	193	4033	0.00283995
GO:0044699	single-organism process	737	4033	0.00396052
GO:0044281	small molecule metabolic process	301	4033	0.00535892
GO:0034645	cellular macromolecule biosynthetic process	225	4033	0.00535892
GO:0003824	catalytic activity	1185	4033	0.00535892
GO:1901362	organic cyclic compound biosynthetic process	226	4033	0.00535892
GO:0006082	organic acid metabolic process	180	4033	0.00535892
GO:0048037	cofactor binding	98	4033	0.00536841
GO:0018130	heterocycle biosynthetic process	219	4033	0.00643317
GO:0043167	ion binding	396	4033	0.00786505
GO:0043603	cellular amide metabolic process	113	4033	0.0121227
GO:0044267	cellular protein metabolic process	119	4033	0.0121227
GO:0036094	small molecule binding	339	4033	0.0123314
GO:0044710	single-organism metabolic process	556	4033	0.0135889
GO:0003723	RNA binding	80	4033	0.0153262
GO:0019438	aromatic compound biosynthetic process	205	4033	0.0264558
GO:0009059	macromolecule biosynthetic process	227	4033	0.0268166
GO:0005623	cell	284	4033	0.0300393
GO:0044464	cell part	284	4033	0.0300393
GO:0006520	cellular amino acid metabolic process	107	4033	0.0359163
GO:0019637	organophosphate metabolic process	107	4033	0.0382467
GO:0051186	cofactor metabolic process	66	4033	0.0382467
GO:1901566	organonitrogen compound biosynthetic process	245	4033	0.0479735
CS/EN/OB Shared Core
Total Number of Genes in Subgroup Category = 2702
Number of Unique Genes in All GO Categories = 1406
GO:1901564	organonitrogen compound metabolic process	384	2702	1.38216e-21
GO:1901265	nucleoside phosphate binding	257	2702	6.42306e-17
GO:0043167	ion binding	340	2702	1.74969e-15
GO:0044249	cellular biosynthetic process	380	2702	1.25194e-14
GO:0044699	single-organism process	646	2702	8.89738e-13
GO:0043603	cellular amide metabolic process	110	2702	9.14072e-13
GO:0005575	cellular_component	530	2702	9.14072e-13
GO:0044763	single-organism cellular process	430	2702	1.56165e-12
GO:1901576	organic substance biosynthetic process	396	2702	7.55424e-12
GO:0036094	small molecule binding	289	2702	7.58184e-12
GO:0010467	gene expression	212	2702	1.51464e-11
GO:0006082	organic acid metabolic process	174	2702	2.97515e-11
GO:0009058	biosynthetic process	419	2702	4.26705e-11
GO:0044267	cellular protein metabolic process	111	2702	6.0622e-11
GO:0044271	cellular nitrogen compound biosynthetic process	262	2702	1.8058e-10
GO:0003723	RNA binding	68	2702	2.89249e-10
GO:0003824	catalytic activity	966	2702	4.92413e-09
GO:0048037	cofactor binding	90	2702	3.94921e-08
GO:0016829	lyase activity	70	2702	1.13453e-07
GO:0006281	DNA repair	30	2702	1.17382e-07
GO:0008150	biological_process	1264	2702	1.17382e-07
GO:0005623	cell	264	2702	4.48496e-07
GO:0044464	cell part	264	2702	4.48496e-07
GO:0044281	small molecule metabolic process	280	2702	1.03599e-06
GO:0019538	protein metabolic process	165	2702	1.38132e-06
GO:0006520	cellular amino acid metabolic process	102	2702	1.66173e-06
GO:0016070	RNA metabolic process	154	2702	3.82806e-06
GO:0051186	cofactor metabolic process	64	2702	4.53527e-06
GO:0044710	single-organism metabolic process	488	2702	6.18574e-06
GO:0097367	carbohydrate derivative binding	212	2702	2.14633e-05
GO:0034645	cellular macromolecule biosynthetic process	191	2702	2.98624e-05
GO:0005198	structural molecule activity	59	2702	4.3722e-05
GO:0006412	translation	88	2702	8.17384e-05
GO:0006091	generation of precursor metabolites and energy	38	2702	0.000164179
GO:1901566	organonitrogen compound biosynthetic process	231	2702	0.000286507
GO:0043604	amide biosynthetic process	103	2702	0.000846164
GO:0055086	nucleobase-containing small molecule metabolic process	91	2702	0.000911218
GO:1901362	organic cyclic compound biosynthetic process	190	2702	0.00104512
GO:0071840	cellular component organization or biogenesis	85	2702	0.00104789
GO:0009451	RNA modification	28	2702	0.00137902
GO:0043226	organelle	78	2702	0.00147616
GO:0009059	macromolecule biosynthetic process	193	2702	0.00149898
GO:0034660	ncRNA metabolic process	62	2702	0.00154463
GO:0018130	heterocycle biosynthetic process	183	2702	0.00178754
GO:0016491	oxidoreductase activity	210	2702	0.00194059
GO:1901135	carbohydrate derivative metabolic process	96	2702	0.00212456
GO:0019637	organophosphate metabolic process	96	2702	0.0044079
GO:0032991	macromolecular complex	106	2702	0.00551418
GO:0016043	cellular component organization	64	2702	0.00562467
GO:0008173	RNA methyltransferase activity	14	2702	0.00669999
GO:0044711	single-organism biosynthetic process	187	2702	0.00858551
GO:0006790	sulfur compound metabolic process	24	2702	0.0127513
GO:0071702	organic substance transport	76	2702	0.0146955
GO:0019438	aromatic compound biosynthetic process	170	2702	0.0154381
GO:0006396	RNA processing	48	2702	0.0154381
GO:0005737	cytoplasm	159	2702	0.0162899
GO:0016053	organic acid biosynthetic process	73	2702	0.030831
GO:0033036	macromolecule localization	50	2702	0.0311729
GO:0045184	establishment of protein localization	46	2702	0.0386703
GO:0071705	nitrogen compound transport	71	2702	0.0420518
GO:0008152	metabolic process	969	2702	0.0420984
