# Supplementary material for: Genomic heterogeneity differentiates clinical and environmental subgroups of Legionella pneumophila sequence type 1
Source: PLoS One. 2018 Oct 18;13(10):e0206110. doi: 10.1371/journal.pone.0206110 (PMC6193728; doi:10.1371/journal.pone.0206110)
Supplement: S3 Table — (XLSX) [file pone.0206110.s004.xlsx]

## Sheet: S3 Table
S3 Table: Venn-based Overlapping Subgroup Genes
Gene Group ID	Predicted Annotation
Common core genes in all 3 ST1 subgroups
group_1	hypothetical protein
phbC_3	Poly-beta-hydroxybutyrate polymerase
group_1000	Putative O-methyltransferase/MSMEI_4947
cbpA	Curved DNA-binding protein
ackA	Acetate kinase
group_1003	hypothetical protein
group_1004	hypothetical protein
group_1006	hypothetical protein
dctA	Aerobic C4-dicarboxylate transport protein
norB	Nitric oxide reductase subunit B
group_1009	Fatty acid hydroxylase superfamily protein
bcr_4	Sulfonamide resistance protein
group_1011	3-oxoacyl-[acyl-carrier-protein] synthase 3
group_1012	Acyl-CoA dehydrogenase, short-chain specific
group_1013	GH3 auxin-responsive promoter
antA	Anthranilate 1,2-dioxygenase large subunit
group_1015	putative kinase inhibitor
group_1016	hypothetical protein
group_1017	hypothetical protein
group_1019	hypothetical protein
dtpA_5	Dipeptide and tripeptide permease A
bepF_2	Efflux pump periplasmic linker BepF
ahcY_2	Adenosylhomocysteinase
group_1026	Glyoxalase-like domain protein
group_1027	hypothetical protein
group_1028	Glycosyltransferase sugar-binding region containing DXD motif
msbA_2	Lipid A export ATP-binding/permease protein MsbA
yycG	Sensor histidine kinase YycG
group_1033	Ankyrin repeats (3 copies)
group_1034	hypothetical protein
ankX_3	ankyrin repeat protein
group_1036	hypothetical protein
group_1038	hypothetical protein
group_1041	bifunctional 3-demethylubiquinone-9 3-methyltransferase/ 2-octaprenyl-6-hydroxy phenol methylase
group_1042	hypothetical protein
catD_1	3-oxoadipate enol-lactonase 2
group_1044	hypothetical protein
group_1045	hypothetical protein
yfdH	hypothetical protein
group_1049	hopanoid biosynthesis associated protein HpnK
purD	Phosphoribosylamine--glycine ligase
group_1050	putative peroxidase-related enzyme
rdgB	dITP/XTP pyrophosphatase
coaBC	DNA/pantothenate metabolism flavoprotein
group_1053	hypothetical protein
mdtL	Multidrug resistance protein MdtL
ndoR	Naphthalene 1,2-dioxygenase system ferredoxin--NAD( ) reductase component
group_1062	hypothetical protein
group_1063	hypothetical protein
mscL	Large-conductance mechanosensitive channel
group_1065	hypothetical protein
uhpC	Regulatory protein UhpC
group_1067	hypothetical protein
group_1068	CAAX amino terminal protease self- immunity
murF	UDP-N-acetylmuramoyl-tripeptide--D-alanyl-D-alanine ligase
group_1070	Tim44-like domain protein
group_1071	hypothetical protein
phhA	Phenylalanine-4-hydroxylase
feoB	Ferrous iron transport protein B
cphA_1	Cyanophycin synthetase
bioC_1	Malonyl-CoA O-methyltransferase BioC
ybdK_1	Carboxylate-amine ligase YbdK
cqsA	CAI-1 autoinducer synthase
czcD	Cadmium, cobalt and zinc/H( )-K( ) antiporter
blaI	Regulatory protein BlaI
group_110	dephospho-CoA kinase/protein folding accessory domain-containing protein
group_112	hypothetical protein
addA	ATP-dependent helicase/nuclease subunit A
bioA	Adenosylmethionine-8-amino-7-oxononanoate aminotransferase
rep	ATP-dependent DNA helicase rep
dmlR_2	D-malate degradation protein R
yddE_2	putative isomerase YddE
group_1178	hypothetical protein
gmr_5	Cyclic di-GMP phosphodiesterase Gmr
garP_2	D-galactarate permease
group_1195	Dot/Icm substrate protein
prkC_2	Serine/threonine-protein kinase PrkC
epsN	Putative pyridoxal phosphate-dependent aminotransferase EpsN
pbpF	Penicillin-binding protein F
group_1212	putative aminodeoxychorismate lyase
group_1214	hypothetical protein
group_1215	hypothetical protein
group_1226	hypothetical protein
group_1227	hypothetical protein
gsiD	Glutathione transport system permease protein GsiD
yccA	Modulator of FtsH protease YccA
pdxJ	Pyridoxine 5'-phosphate synthase
group_1232	hypothetical protein
ribF	Riboflavin biosynthesis protein RibF
etfA	Electron transfer flavoprotein large subunit
group_1235	PAP2 superfamily protein
group_1236	flagellar basal body P-ring biosynthesis protein FlgA
group_1237	anti-sigma28 factor FlgM
group_1238	FlgN protein
group_1239	hypothetical protein
yrbG	Inner membrane protein YrbG
group_1241	Sel1 repeat
group_1242	type II secretion system protein C
fas5	putative oxidoreductase ORF5 in fasciation locus
dapE_2	Succinyl-diaminopimelate desuccinylase
group_1245	Beta-hexosaminidase A precursor
pntAA	NAD(P) transhydrogenase subunit alpha part 1
prfC	Peptide chain release factor 3
recQ	ATP-dependent DNA helicase RecQ
ccmH_2	Cytochrome c-type biogenesis protein CcmH precursor
ccmE	Heme chaperone CcmE
lolD_1	Lipoprotein-releasing system ATP-binding protein LolD
group_1252	putative ABC transporter ATP-binding protein
kdsD	Arabinose 5-phosphate isomerase KdsD
csrD	Regulator of CsrB and CsrC decay CsrD
group_1256	Rhomboid family protein
group_1258	putative general secretion pathway protein YghD
rnc	Ribonuclease 3
clpP	ATP-dependent Clp protease proteolytic subunit precursor
hupB	hypothetical protein
fabI	Enoyl-[acyl-carrier-protein] reductase [NADH] FabI
group_1264	carboxylate/amino acid/amine transporter
hslU	Unfoldase HslU
group_1266	Tfp pilus assembly protein PilX
group_1267	hypothetical protein
group_1268	acetyl coenzyme A synthetase (ADP forming), alpha domain
group_1269	putative RecB family nuclease, family
tlyC_2	Hemolysin C
sufB	FeS cluster assembly protein SufB
group_1273	hypothetical protein
pyrB	Aspartate carbamoyltransferase
group_1277	Adenine deaminase
group_1278	carnitine operon protein CaiE
group_1285	hypothetical protein
group_1286	hypothetical protein
group_1290	pyridoxal phosphate enzyme, YggS family
proC	Pyrroline-5-carboxylate reductase
bprV	Extracellular basic protease precursor
grpE	HSP-70 cofactor
folB	Dihydroneopterin aldolase
group_1295	cell division protein FtsN
fieF	Ferrous-iron efflux pump FieF
eno	Enolase
queE	7-carboxy-7-deazaguanine synthase
group_1299	tol-pal system protein YbgF
group_13	hypothetical protein
group_1300	putative ABC transporter ATP-binding protein
mlaE_2	putative phospholipid ABC transporter permease protein MlaE
group_1302	mevalonate kinase
group_1303	hypothetical protein
group_1305	hypothetical protein
group_1306	Dolichyl-phosphate-mannose-protein mannosyltransferase
rsmE	Ribosomal RNA small subunit methyltransferase E
ascD	CDP-6-deoxy-L-threo-D-glycero-4-hexulose-3-dehydrase reductase
group_1310	type I secretion outer membrane protein, TolC family
czcB_1	Cation efflux system protein CzcB
mltB_1	Membrane-bound lytic murein transglycosylase B precursor
group_1314	hypothetical protein
group_1316	Histamine oxidase
group_1317	hypothetical protein
group_1318	hypothetical protein
argO	Arginine exporter protein ArgO
group_132	hypothetical protein
kanE	Glycosyltransferase KanE
ctaD	Cytochrome c oxidase subunit 1
ctaE	Cytochrome c oxidase subunit 3
group_1323	hypothetical protein
grxD	Monothiol glutaredoxin
dnaA	Chromosomal replication initiator protein DnaA
aguA	Agmatine deiminase
group_1327	hypothetical protein
yhhW	Quercetin 2,3-dioxygenase
oprM_1	Outer membrane protein OprM precursor
yjgA	x96 protein
yueD	Benzil reductase ((S)-benzoin forming)
group_1353	putative transporter component
kbl	2-amino-3-ketobutyrate coenzyme A ligase
lem3	Phosphocholine hydrolase Lem3
parE	DNA topoisomerase 4 subunit B
dsbD_1	Thiol:disulfide interchange protein DsbD precursor
ybhF_1	putative ABC transporter ATP-binding protein YbhF
group_1359	2,6-dihydropseudooxynicotine hydrolase
artJ_3	ABC transporter arginine-binding protein 1 precursor
cyaA_1	Adenylate cyclase 1
group_1362	putative integral membrane protein
rpe	Ribulose-phosphate 3-epimerase
slt	Soluble lytic murein transglycosylase precursor
group_1365	hypothetical protein
yiaD_2	Inner membrane lipoprotein YiaD precursor
macA_2	Macrolide-specific efflux protein MacA precursor
ybhS	Inner membrane transport permease YbhS
cat	Chloramphenicol acetyltransferase
group_1371	putative acetyltransferase
yhdG_3	putative amino acid permease YhdG
group_1373	hypothetical protein
group_1374	hypothetical protein
prpB	Methylisocitrate lyase
group_1376	hypothetical protein
yjiE	Quorum-sensing regulator protein D
intS_1	Putative prophage CPS-53 integrase
group_1379	Phage-related protein
gltB	Glutamate synthase [NADPH] large chain precursor
ubiH	2-octaprenyl-6-methoxyphenol hydroxylase
ubiF	2-octaprenyl-3-methyl-6-methoxy-1,4-benzoquinol hydroxylase
group_1383	hypothetical protein
group_1384	hypothetical protein
artJ_5	ABC transporter arginine-binding protein 1 precursor
rpiA	Ribose-5-phosphate isomerase A
group_1387	HAD superfamily (subfamily IG) hydrolase, 5'-nucleotidase
msrA_2	Peptide methionine sulfoxide reductase MsrA
purP	putative adenine permease PurP
group_1390	farnesyl-diphosphate farnesyltransferase
cspG_2	Cold shock-like protein CspG
dbpA	ATP-independent RNA helicase DbpA
group_1394	Acetamidase/Formamidase family protein
gmr_4	Cyclic di-GMP phosphodiesterase Gmr
group_1402	hypothetical protein
group_1403	hypothetical protein
gcp_2	t(6)A37 threonylcarbamoyladenosine biosynthesis protein
group_1406	Extreme acid sensitivity protein
group_1407	transcriptional regulator BolA
gstB	Glutathione S-transferase GST-6.0
epmC	Elongation factor P hydroxylase
group_1410	Golgi nucleoside diphosphatase
group_1411	threonine and homoserine efflux system
group_1412	hypothetical protein
kefC_2	K( )/H( ) antiporter
group_1414	hypothetical protein
group_1416	chromosome segregation protein SMC
smrA_2	putative DNA endonuclease SmrA
group_1419	hypothetical protein
dksA	DnaK suppressor protein
group_1421	Alkyl hydroperoxide reductase subunit C
plsY	G3P acyltransferase
dhfrIII	Dihydrofolate reductase type 3
pdxA1	4-hydroxythreonine-4-phosphate dehydrogenase 1
surA	Peptidyl-prolyl cis-trans isomerase SurA
group_1426	hypothetical protein
dmlR_1	D-malate degradation protein R
fosA_2	Glutathione transferase FosA
pncB2	Nicotinate phosphoribosyltransferase pncB2
group_1430	hypothetical protein
ttgC_2	putative efflux pump outer membrane protein TtgC precursor
group_1433	hypothetical protein
group_1434	hypothetical protein
group_1435	splicing factor, CC1-like family
group_1436	Fatty acid desaturase
zur	Zinc uptake regulation protein
cyoD	Cytochrome o ubiquinol oxidase protein CyoD
group_1440	Heme oxygenase
group_1441	hypothetical protein
group_1442	hypothetical protein
purE	N5-carboxyaminoimidazole ribonucleotide mutase
group_1444	Cyn operon transcriptional activator
lrgA	Antiholin-like protein LrgA
group_1446	hypothetical protein
group_1447	Deoxyribodipyrimidine photo-lyase-related protein
group_1448	hypothetical protein
cydB_1	Cytochrome d ubiquinol oxidase subunit 2
katG2	Catalase-peroxidase 2 precursor
group_1453	hypothetical protein
group_1454	protoporphyrinogen oxidase
group_1455	hypothetical protein
mhpA	3-(3-hydroxy-phenyl)propionate/3-hydroxycinnamic acid hydroxylase
cynR_2	Cyn operon transcriptional activator
group_1458	hypothetical protein
group_1459	F-box domain protein
group_146	Zn-dependent proteases
group_1460	hypothetical protein
group_1461	exosortase A system-associated hydrolase 2
group_1463	hypothetical protein
group_1466	hypothetical protein
proQ_1	ProP effector
dapB	4-hydroxy-tetrahydrodipicolinate reductase
group_1475	hypothetical protein
mmsB	3-hydroxyisobutyrate dehydrogenase
cc4	Cytochrome c4 precursor
group_1478	hypothetical protein
thiL	Thiamine-monophosphate kinase
nadE	Glutamine-dependent NAD( ) synthetase
alr	Alanine racemase, biosynthetic
hrp1_2	putative manganese-dependent inorganic pyrophosphatase
epsM	Putative acetyltransferase EpsM
rffG	dTDP-glucose 4,6-dehydratase 2
tilS	tRNA(Ile)-lysidine synthase
group_1487	hypothetical protein
group_1489	hypothetical protein
aidB	Putative acyl-CoA dehydrogenase AidB
cbh	Choloylglycine hydrolase
ppsA	Phosphoenolpyruvate synthase
comEA	ComE operon protein 1
rluE	Ribosomal large subunit pseudouridine synthase E
parB_2	putative chromosome-partitioning protein ParB
rsmG	Ribosomal RNA small subunit methyltransferase G
mnmG	Glucose-inhibited division protein A
group_1499	hypothetical protein
group_1500	queuosine biosynthesis protein QueD
group_1501	hypothetical protein
group_1502	hypothetical protein
group_1503	VWFA-related Acidobacterial domain protein
gmm	GDP-mannose mannosyl hydrolase
group_1506	hypothetical protein
group_1507	hypothetical protein
group_1508	translocation protein TolB
group_1509	sulfur carrier protein ThiS
pdhA	Pyruvate dehydrogenase E1 component subunit alpha
minC	Septum site-determining protein MinC
group_1513	hypothetical protein
bamB	Outer membrane protein assembly factor BamB precursor
pcnB	Poly(A) polymerase I precursor
ppsR	Phosphoenolpyruvate synthase regulatory protein
group_1518	hypothetical protein
epsE_1	Type II traffic warden ATPase
group_152	hypothetical protein
dacC_2	D-alanyl-D-alanine carboxypeptidase DacC precursor
group_1524	regulatory protein AmpE
group_1527	hypothetical protein
group_1528	putative MscS family protein.1 precursor
bioH	Pimelyl-[acyl-carrier protein] methyl ester esterase
bioF	8-amino-7-oxononanoate synthase
zapD	Z ring-associated protein D
group_1534	preprotein translocase subunit SecA
dus_1	putative tRNA-dihydrouridine synthase
group_1536	hypothetical protein
hsrA	High-copy suppressor of rspA
group_1538	putative kinase inhibitor protein
trpS	Tryptophan--tRNA ligase
moeZ_1	putative adenylyltransferase/sulfurtransferase MoeZ
rimN_1	t(6)A37 threonylcarbamoyladenosine biosynthesis protein RimN
group_1541	hypothetical protein
cdd	Cytidine deaminase
group_1543	hypothetical protein
serC	Phosphoserine aminotransferase
glpK	Glycerol kinase
group_1546	hypothetical protein
arnC	Undecaprenyl-phosphate 4-deoxy-4-formamido-L-arabinose transferase
anmK	Anhydro-N-acetylmuramic acid kinase
group_1550	hypothetical protein
hutU	Urocanate hydratase
spoVD	Sporulation-specific penicillin-binding protein
fis_1	Hin recombinational enhancer-binding protein
gspH	Putative general secretion pathway protein H
group_1556	type II secretion system protein I
group_1557	Type II secretory pathway, component PulK
group_1558	Putative beta-lactamase HcpC precursor
group_1559	cell division protein DedD
cyaA_2	Adenylate cyclase 1
folC	Bifunctional protein FolC
miaB	(Dimethylallyl)adenosine tRNA methylthiotransferase MiaB
group_1562	Opacity protein antigens
group_1564	drug efflux system protein MdtG
trpF	N-(5'-phosphoribosyl)anthranilate isomerase
group_1567	hopanoid-associated sugar epimerase
gloB	Hydroxyacylglutathione hydrolase
mltD_1	Membrane-bound lytic murein transglycosylase D precursor
kaiC	Circadian clock protein kinase KaiC
group_1570	hypothetical protein
ruvC	Crossover junction endodeoxyribonuclease RuvC
group_1572	putative transcriptional regulatory protein
hmgA	Homogentisate 1,2-dioxygenase
group_1576	hypothetical protein
group_1577	putative secreted protein
group_1578	hypothetical protein
group_1579	Electron transfer flavoprotein-ubiquinone oxidoreductase
group_158	hypothetical protein
group_1580	YHS domain protein
scnC	Thiocyanate hydrolase subunit gamma
group_1582	Sigma 54 modulation protein / S30EA ribosomal protein
inhA	Isonitrile hydratase
group_1584	Beta-hexosaminidase A precursor
rdgC	Recombination-associated protein RdgC
kdsA	2-dehydro-3-deoxyphosphooctonate aldolase
ribBA	Riboflavin biosynthesis protein RibBA
ribE	Riboflavin synthase
ribD	Riboflavin biosynthesis protein RibD
rluC	Ribosomal large subunit pseudouridine synthase C
yvaM	AB hydrolase superfamily protein YvaM
hcpC_2	Putative beta-lactamase HcpC precursor
group_1593	hypothetical protein
group_1594	putative nucleotide-binding protein
proP_3	Proline porter II
group_1596	hypothetical protein
group_1597	Alpha/beta hydrolase family protein
group_1598	hypothetical protein
group_1599	hypothetical protein
group_16	Beta-xylosidase
group_160	hypothetical protein
cfa	Cyclopropane-fatty-acyl-phospholipid synthase
guaD_1	Guanine deaminase
mltD_2	Membrane-bound lytic murein transglycosylase D precursor
group_1604	hypothetical protein
group_1605	D-alanyl-D-alanine carboxypeptidase precursor
chiD	Chitinase D precursor
group_1608	hypothetical protein
group_1609	hypothetical protein
group_1610	hypothetical protein
group_1611	EamA-like transporter family protein
mta_1	Multidrug transporter activation protein
fabH_2	3-oxoacyl-[acyl-carrier-protein] synthase 3
group_1615	hypothetical protein
group_1616	putative urate catabolism protein
group_162	hypothetical protein
group_1620	glutathione synthetase
gadC_3	Extreme acid sensitivity protein
group_1622	hypothetical protein
group_1623	multidrug resistance protein
purN	Phosphoribosylglycinamide formyltransferase
group_1625	hypothetical protein
fliK	Flagellar hook-length control protein
putA	Bifunctional protein PutA
ubiG	3-demethylubiquinone-9 3-methyltransferase
group_1629	uracil-DNA glycosylase
uvrY	Response regulator UvrY
group_1630	hypothetical protein
cpg2	Carboxypeptidase G2 precursor
aruG	Arginine N-succinyltransferase subunit beta
astD	N-succinylglutamate 5-semialdehyde dehydrogenase
astB	N-succinylarginine dihydrolase
group_1636	Cytochrome c5
guaA_2	GMP synthase [glutamine-hydrolyzing]
minD	Cell division inhibitor MinD
group_1639	monoglyceride lipase
ugpC	sn-glycerol-3-phosphate import ATP-binding protein UgpC
lacG	Lactose transport system permease protein LacG
qorA	Quinone oxidoreductase 1
trpE	Anthranilate synthase component 1
gatA_2	Glutamyl-tRNA(Gln) amidotransferase subunit A
gatB	Aspartyl/glutamyl-tRNA(Asn/Gln) amidotransferase subunit B
group_1646	Autotransporter beta-domain protein
group_1647	hypothetical protein
group_1648	hypothetical protein
fis_3	Hin recombinational enhancer-binding protein
group_1650	hypothetical protein
group_1653	Exopolysaccharide biosynthesis protein related to N-acetylglucosamine-1-phosphodiester alpha-N-acetylglucosaminidase
lysU	Lysine--tRNA ligase, heat inducible
prfB	Peptide chain release factor 2
motB_2	Chemotaxis protein MotB
pomA	Chemotaxis protein PomA
fliA	Sigma-F factor
ylxH_2	Flagellum site-determining protein YlxH
flhF	Flagella-associated GTP-binding protein
flhB_2	Flagellar biosynthetic protein FlhB
fliQ	Flagellar biosynthetic protein FliQ
group_1664	hypothetical protein
group_1665	hypothetical protein
oxyR	Morphology and auto-aggregation control protein
lpxK	Tetraacyldisaccharide 4'-kinase
group_1668	hypothetical protein
pyrD	Dihydroorotate dehydrogenase (quinone)
acdA_3	Acyl-CoA dehydrogenase
thlA	Acetyl-CoA acetyltransferase
accA1	Acetyl-/propionyl-coenzyme A carboxylase alpha chain
acsA_2	Acetyl-coenzyme A synthetase
group_1674	VirK protein
group_1677	hypothetical protein
group_1678	arylsulfatase
group_1679	hypothetical protein
group_1680	hypothetical protein
ndhC	NAD(P)H-quinone oxidoreductase subunit 3
ftsH	ATP-dependent zinc metalloprotease FtsH
group_1683	hypothetical protein
ppnK	putative inorganic polyphosphate/ATP-NAD kinase
group_1685	hypothetical protein
group_1686	hypothetical protein
rplR	50S ribosomal protein L18
acpXL	Acyl carrier protein AcpXL
group_1689	3-oxoacyl-[acyl-carrier-protein] synthase 2
group_1690	hypothetical protein
group_1692	hypothetical protein
group_1693	hypothetical protein
group_1694	putative N-formylglutamate amidohydrolase
group_1695	hypothetical protein
group_1696	Macrophage killing protein with similarity to conjugation protein
group_1697	putative proline hydroxylase
group_1698	SprT-like family protein
ogt	Methylated-DNA--protein-cysteine methyltransferase, constitutive
lktA	Leukotoxin
trmD	tRNA (guanine-N(1)-)-methyltransferase
group_1701	hypothetical protein
group_1702	hypothetical protein
zwf	Glucose-6-phosphate 1-dehydrogenase
group_1704	putative transcriptional regulator
group_1705	hypothetical protein
group_1706	hypothetical protein
group_1707	hypothetical protein
group_1708	Dot/Icm secretion system protein IcmQ
spkB	50S ribosomal protein L13e
group_1710	hypothetical protein
group_1711	hypothetical protein
trmB	tRNA (guanine-N(7)-)-methyltransferase
artQ	Arginine transport system permease protein ArtQ
argG	Argininosuccinate synthase
argF	Ornithine carbamoyltransferase
group_1716	adenosine deaminase
group_1717	hypothetical protein
group_1718	hypothetical protein
ispU	Ditrans,polycis-undecaprenyl-diphosphate synthase ((2E,6E)-farnesyl-diphosphate specific)
cdsA	Phosphatidate cytidylyltransferase
rseP_1	Regulator of sigma E protease
group_1722	hypothetical protein
group_1724	Methyltransferase domain protein
udk_1	uridine/cytidine kinase
group_1726	acetyltransferase
group_1727	hypothetical protein
prs_1	Ribose-phosphate pyrophosphokinase
plsC	1-acyl-sn-glycerol-3-phosphate acyltransferase
mutM	Formamidopyrimidine-DNA glycosylase
group_1731	hypothetical protein
group_1732	hypothetical protein
nagL	Maleylpyruvate isomerase
group_1734	hypothetical protein
lly	4-hydroxyphenylpyruvate dioxygenase
ldh	Leucine dehydrogenase
ugpQ	Glycerophosphoryl diester phosphodiesterase
group_1738	hypothetical protein
group_1739	NAD dependent epimerase/dehydratase family protein
fixL	Sensor protein FixL
group_1740	putative DNA repair protein
group_1741	hypothetical protein
group_1742	dihydroorotase
group_1743	hypothetical protein
phbC_4	Poly-beta-hydroxybutyrate polymerase
group_1745	hypothetical protein
group_1746	Ribonuclease
group_1747	hypothetical protein
glnA_2	Glutamine synthetase
gabD1	Succinate-semialdehyde dehydrogenase [NADP( )] 1
dhaT	1,3-propanediol dehydrogenase
group_1751	amidotransferase
yqjA	Inner membrane protein YqjA
group_1753	2,6-dihydropseudooxynicotine hydrolase
group_1754	MAPEG family protein
fabG_7	3-oxoacyl-[acyl-carrier-protein] reductase FabG
group_1756	D-alanine--poly(phosphoribitol) ligase subunit 2
group_1757	Putative fatty-acid--CoA ligase fadD21
fabH_3	3-oxoacyl-[acyl-carrier-protein] synthase 3
accD5_2	putative propionyl-CoA carboxylase beta chain 5
group_1760	hypothetical protein
chiA	putative bifunctional chitinase/lysozyme precursor
group_1762	Ankyrin repeats (3 copies)
group_1763	secondary thiamine-phosphate synthase enzyme
group_1764	Zinc-type alcohol dehydrogenase-like protein
group_1765	hypothetical protein
group_1766	D-alanyl-lipoteichoic acid biosynthesis protein DltB
group_1767	hypothetical protein
group_1768	hypothetical protein
rtcB	RNA-splicing ligase RtcB
group_1771	SnoaL-like domain protein
group_1772	ornithine cyclodeaminase
ibpA	16 kDa heat shock protein A
alx	Inner membrane protein alx
group_1776	hypothetical protein
arcB_1	Aerobic respiration control sensor protein ArcB
group_1778	putative metal-dependent hydrolase of the TIM-barrel fold protein
xerC_2	Putative prophage phiRv2 integrase
group_178	hypothetical protein
group_1781	putative acetyltransferase
niaR_2	putative transcription repressor NiaR
group_1783	hypothetical protein
group_1784	hypothetical protein
group_1788	serine/threonine-protein kinase 1
group_1790	hypothetical protein
group_1791	Transposase
group_1793	hypothetical protein
group_1795	hypothetical protein
group_1796	hypothetical protein
group_1797	potassium transport protein Kup
pla	Coagulase/fibrinolysin precursor
yveA_2	L-aspartate transporter
katG1	Catalase-peroxidase 1
group_1801	hypothetical protein
group_1802	Bacterioferritin (cytochrome b1)
group_1803	hypothetical protein
group_1805	hypothetical protein
group_1806	phosphoribosyl-dephospho-CoA transferase
phoA	Alkaline phosphatase precursor
group_1808	hypothetical protein
group_1809	hypothetical protein
group_1810	ZIP Zinc transporter
group_1811	hypothetical protein
group_1813	hypothetical protein
group_1814	Heme NO binding protein
group_1815	Methyltransferase domain protein
group_1816	hydrogenase 2 maturation endopeptidase
hoxH	NAD-reducing hydrogenase HoxS subunit beta
asrB	Anaerobic sulfite reductase subunit B
asrA	Anaerobic sulfite reductase iron-sulfur subunit
hypE	Hydrogenase expression/formation protein HypE
hypD	Hydrogenase expression/formation protein HypD
hypC	Hydrogenase isoenzymes formation protein HypC
group_1823	2'-5' RNA ligase
kynB	arylformamidase
trmL	tRNA (cytidine(34)-2'-O)-methyltransferase
group_1837	putative metal-dependent hydrolase of the TIM-barrel fold protein
group_1838	hypothetical protein
group_1839	hypothetical protein
group_1843	RlpA-like protein precursor
group_1844	hypothetical protein
group_1845	Papain family cysteine protease
group_1846	Calcineurin-like phosphoesterase superfamily domain protein
group_1847	hypothetical protein
group_1848	hypothetical protein
group_1849	plant acid phosphatase
group_1850	tricarballylate dehydrogenase
holC	DNA polymerase III subunit chi
group_1852	hypothetical protein
hcpC_1	Putative beta-lactamase HcpC precursor
group_1854	hypothetical protein
ftsE	Cell division ATP-binding protein FtsE
group_1856	Putative 2-hydroxyacid dehydrogenase
group_1857	4-hydroxy-2-oxovalerate aldolase
group_1858	hypothetical protein
group_1859	hypothetical protein
group_1860	ADP-binding protein
rplM	50S ribosomal protein L13
ppiB	Peptidyl-prolyl cis-trans isomerase B
czcC_3	Cation efflux system protein CzcC
group_1902	malto-oligosyltrehalose trehalohydrolase
zraS_2	Sensor protein ZraS
group_1948	chromosome segregation protein SMC
pepN_2	Aminopeptidase N
group_198	hypothetical protein
group_199	Lipopolysaccharide kinase (Kdo/WaaP) family protein
group_2	Dot/Icm substrate protein
thiG	Thiazole synthase
group_2022	hypothetical protein
group_2024	hypothetical protein
group_2031	hypothetical protein
group_2044	Fatty acid desaturase
group_2048	hypothetical protein
group_2049	hypothetical protein
group_205	RasGEF domain protein
group_206	hypothetical protein
group_207	Outer membrane efflux protein
prkC_1	Serine/threonine-protein kinase PrkC
group_209	Putative prophage phiRv2 integrase
yedI	Inner membrane protein YedI
gltC	HTH-type transcriptional regulator GltC
scnA	Thiocyanate hydrolase subunit alpha
mnmE	tRNA modification GTPase MnmE
group_2098	thiamine kinase
group_21	Putative multidrug export ATP-binding/permease protein
group_211	hypothetical protein
ybiR	Inner membrane protein YbiR
group_214	hypothetical protein
group_215	hypothetical protein
group_216	hypothetical protein
group_218	putative adenylate-forming enzyme
group_219	tol-pal system protein YbgF
group_22	hypothetical protein
adrA	putative diguanylate cyclase AdrA
group_222	hypothetical protein
fabG_4	3-oxoacyl-[acyl-carrier-protein] reductase FabG
pta	Phosphate acetyltransferase
group_225	hypothetical protein
group_23	hypothetical protein
group_237	Major Facilitator Superfamily protein
group_24	hypothetical protein
proP_7	Proline porter II
group_242	hypothetical protein
group_244	Patatin-like phospholipase
parC	DNA topoisomerase 4 subunit A
speA	Biosynthetic arginine decarboxylase
group_26	ankyrin repeat protein
group_267	Outer membrane protein transport protein (OMPP1/FadL/TodX)
yjlD	NADH dehydrogenase-like protein
group_270	hypothetical protein
group_271	hypothetical protein
nuoL_1	NADH-quinone oxidoreductase subunit L
group_279	hypothetical protein
pleD	Stalked cell differentiation-controlling protein
nylA	6-aminohexanoate-cyclic-dimer hydrolase
thiE	Thiamine-phosphate synthase
kefA	Potassium efflux system KefA precursor
group_286	putative sulfoacetate transporter SauU
group_288	HAD ATPase, P-type, family IC
group_289	putative protein with an alpha/beta hydrolase fold protein
silP_2	Silver exporting P-type ATPase
penA_2	Penicillin-binding protein 2
thrC	Threonine synthase
group_292	Ran GTPase-activating protein (RanGAP) involved in mRNA processing and transport
cynR_4	Cyn operon transcriptional activator
group_294	hypothetical protein
group_295	ankyrin repeat protein
group_296	hypothetical protein
group_297	hypothetical protein
hypF	Carbamoyltransferase HypF
group_300	acyltransferase PapA5
group_302	hypothetical protein
group_304	Collagen triple helix repeat (20 copies)
group_31	chromosome segregation protein SMC
idhA	Inositol 2-dehydrogenase
group_321	hypothetical protein
group_333	Dot/Icm substrate protein
group_338	hypothetical protein
group_339	hypothetical protein
gyrA	DNA gyrase subunit A
lepA	Elongation factor 4
group_342	hypothetical protein
group_347	hypothetical protein
group_3471	multidrug resistance protein D
group_3472	cytoskeletal protein RodZ
group_3473	putative integral membrane protein
gmk	Guanylate kinase
ahpD	Alkyl hydroperoxide reductase AhpD
rplY	General stress protein CTC
gudP	D-glucarate permease
group_3478	hypothetical protein
panC	Pantothenate synthetase
group_3480	hypothetical protein
nuoI	NADH-quinone oxidoreductase subunit I
group_3482	putative esterase
group_3483	hypothetical protein
sdhC	Succinate dehydrogenase cytochrome b556 subunit
hisE	Phosphoribosyl-ATP pyrophosphatase
rpsK	30S ribosomal protein S11
hslO	Heat shock protein 33
rimM	Ribosome maturation factor RimM
sufC	putative ATP-dependent transporter SufC
trpB	Tryptophan synthase beta chain
thyA	Thymidylate synthase
tpiA	Triosephosphate isomerase
alaC	Glutamate-pyruvate aminotransferase AlaC
ttgC_1	putative efflux pump outer membrane protein TtgC precursor
ubiA	4-hydroxybenzoate octaprenyltransferase
ydcV	Inner membrane ABC transporter permease protein YdcV
group_3497	protoporphyrinogen oxidase
group_3498	hypothetical protein
group_3499	hypothetical protein
group_3500	hypothetical protein
nuoH	NADH-quinone oxidoreductase subunit H
group_3502	hypothetical protein
group_3503	hypothetical protein
tam	Trans-aconitate 2-methyltransferase
group_3505	hypothetical protein
group_3506	hypothetical protein
nuoE	NADH-quinone oxidoreductase subunit E
smrA_1	putative DNA endonuclease SmrA
sspB	hypothetical protein
group_351	Bacteriophytochrome cph2
group_3510	Long-chain-fatty-acid--CoA ligase FadD15
group_3511	hypothetical protein
cydB_2	Cytochrome d ubiquinol oxidase subunit 2
map_2	Methionine aminopeptidase
cysS	Cysteine--tRNA ligase
group_3515	Tfp pilus assembly protein PilW
dppB	Dipeptide transport system permease protein DppB
group_3517	hypothetical protein
group_3518	hypothetical protein
fabF_1	3-oxoacyl-[acyl-carrier-protein] synthase 2
rsbV	Anti-anti-sigma-B factor
group_3520	hypothetical protein
group_3521	hypothetical protein
group_3522	Twitching mobility protein
group_3523	hypothetical protein
group_3524	Bacterial leucyl aminopeptidase precursor
miaA	tRNA dimethylallyltransferase
rpsO	30S ribosomal protein S15
group_3527	hypothetical protein
group_3528	hypothetical protein
group_3529	ribosomal-protein-S5-alanine N-acetyltransferase
group_353	hypothetical protein
group_3530	type IV pilus biogenesis/stability protein PilW
group_3531	Decaprenyl-phosphate phosphoribosyltransferase
exoA	Exodeoxyribonuclease
group_3533	hypothetical protein
group_3534	PrkA family serine protein kinase
rimP	Ribosome maturation factor RimP
gmr_2	Cyclic di-GMP phosphodiesterase Gmr
mrdB	Rod shape-determining protein RodA
group_3538	hypothetical protein
group_3539	L,D-transpeptidase catalytic domain
group_354	Verru_Chthon cassette protein D
group_3540	hypothetical protein
group_3541	hypothetical protein
vanX	D-alanyl-D-alanine dipeptidase
truA	tRNA pseudouridine synthase A
ubiD	3-octaprenyl-4-hydroxybenzoate carboxy-lyase
hemC	Porphobilinogen deaminase
rnhB	Ribonuclease HII
group_3547	hypothetical protein
uspA2_2	hypothetical protein
ansA	L-asparaginase 1
group_3550	Carbohydrate-selective porin
kaiB	Circadian clock protein KaiB
baeC	Polyketide biosynthesis malonyl CoA-acyl carrier protein transacylase BaeC
tag	DNA-3-methyladenine glycosylase 1
rpoH	Heat shock regulatory protein F33.4
mdh	Malate dehydrogenase
rho	hypothetical protein
pnp	Polyribonucleotide nucleotidyltransferase
group_3558	queuine tRNA-ribosyltransferase
group_3559	HIT-like protein
phbC_2	Poly-beta-hydroxybutyrate polymerase
group_3561	hypothetical protein
group_3562	hypothetical protein
glnB	Nitrogen regulatory protein P-II 1
group_3564	hypothetical protein
arfA	Outer membrane protein ArfA
group_3566	hypothetical protein
mreB	Rod shape-determining protein MreB
rppH	RNA pyrophosphohydrolase
aroK_1	Shikimate kinase 1
htrB_2	Lipid A biosynthesis lauroyl acyltransferase
group_3570	hypothetical protein
iolE	Inosose dehydratase
dapA_2	4-hydroxy-tetrahydrodipicolinate synthase
fliS	Flagellar protein FliS
rocC	Amino-acid permease RocC
group_3575	putative acyl-CoA thioester hydrolase
group_3576	hypothetical protein
pal	Peptidoglycan-associated lipoprotein precursor
hemF	Coproporphyrinogen-III oxidase, aerobic
lpxB_2	Lipid-A-disaccharide synthase
group_358	ribonuclease Z
group_3580	hypothetical protein
group_3581	hypothetical protein
parB_1	putative chromosome-partitioning protein ParB
group_3583	Bacterial membrane flanked domain protein
group_3584	SCO1/SenC
erpA	Iron-sulfur cluster insertion protein ErpA
skp	Cationic 19 kDa outer membrane protein
flgL	Hook-filament junction protein
group_3588	hypothetical protein
group_3589	hypothetical protein
group_359	Flavastacin precursor
group_3590	hypothetical protein
murC	UDP-N-acetylmuramate--L-alanine ligase
hipB	Antitoxin HipB
epsG	General secretion pathway protein G
group_3594	hypothetical protein
group_3595	multiple promoter invertase
group_3596	hypothetical protein
rsfS	Ribosomal silencing factor RsfS
group_3598	hypothetical protein
psd	Phosphatidylserine decarboxylase proenzyme
group_360	hypothetical protein
rpmB	50S ribosomal protein L28
group_3601	alkylhydroperoxidase AhpD family core domain protein
ispB	Octaprenyl-diphosphate synthase
flgK	Flagellar hook-associated protein 1
group_3604	integral membrane protein, YkoY family
fabG_2	3-oxoacyl-[acyl-carrier-protein] reductase FabG
rplS	50S ribosomal protein L19
rplO	50S ribosomal protein L15
rph	Ribonuclease PH
group_3609	hypothetical protein
group_3610	hypothetical protein
sdhA	Succinate dehydrogenase flavoprotein subunit
murD	UDP-N-acetylmuramoylalanine--D-glutamate ligase
group_3613	hypothetical protein
group_3614	putative ABC transporter ATP-binding protein/MT0079
grxC	Glutaredoxin-3
group_3616	hypothetical protein
group_3617	putative peptidase
trxC	Thioredoxin-2
group_3619	putative enzyme related to lactoylglutathione lyase
cspD	Cold shock-like protein CspD
group_3621	hypothetical protein
cyoA	Ubiquinol oxidase subunit 2 precursor
fusA	Elongation factor G
rplT	50S ribosomal protein L20
mutL	DNA mismatch repair protein MutL
pilT_3	Twitching mobility protein
fur	Ferric uptake regulation protein
group_3628	hypothetical protein
group_3629	hypothetical protein
ptsH	Phosphocarrier protein HPr
lptE	Rare lipoprotein B
group_3632	hypothetical protein
higA	Antitoxin HigA
rpmA	50S ribosomal protein L27
prfA_2	Peptide chain release factor 1
group_3636	hypothetical protein
nuoK	NADH-quinone oxidoreductase subunit K
group_3638	hypothetical protein
group_3639	hypothetical protein
nifU_1	NifU-like protein
group_3641	type IV/VI secretion system protein, DotU family
group_3642	hypothetical protein
group_3643	hypothetical protein
group_3644	polysaccharide deacetylase family sporulation protein PdaB
group_3645	hypothetical protein
group_3646	hypothetical protein
xseB	Exodeoxyribonuclease 7 small subunit
pepN_1	Aminopeptidase N
group_3649	hypothetical protein
cca	Multifunctional CCA protein
rpmD	50S ribosomal protein L30
group_3652	transcriptional activator FtrB
group_3653	hypothetical protein
infA	Translation initiation factor IF-1
group_3655	hypothetical protein
guaA_1	GMP synthase [glutamine-hydrolyzing]
flgJ	Peptidoglycan hydrolase FlgJ
group_3658	hypothetical protein
rpsU	30S ribosomal protein S21
sufS	Cysteine desulfurase
group_3661	hypothetical protein
rmlA_1	Glucose-1-phosphate thymidylyltransferase
group_3663	hypothetical protein
rpsT	30S ribosomal protein S20
group_3665	aspartyl/glutamyl-tRNA amidotransferase subunit C
glnS	Glutamine--tRNA ligase
group_3667	CDP-diacylglycerol-serine O-phosphatidyltransferase
def_1	Peptide deformylase
group_3669	hypothetical protein
bla_2	Beta-lactamase OXA-1 precursor
group_3670	hypothetical protein
aroE	Shikimate dehydrogenase
atpE_2	Lipid-binding protein
rpsQ	30S ribosomal protein S17
group_3674	Aspartyl/Asparaginyl beta-hydroxylase
rpmI	Ribosomal protein A
acpP_1	Acyl carrier protein
orn	Oligoribonuclease
group_3678	cell division protein MraZ
kpsM	Polysialic acid transport protein KpsM
flgI	Basal body P-ring protein
group_3681	glutaredoxin 1
group_3682	hypothetical protein
nnr_2	Nicotinamide nucleotide repair protein
nudE	ADP compounds hydrolase NudE
dnaJ	Heat shock protein J
queA	S-adenosylmethionine:tRNA ribosyltransferase-isomerase
cspG_1	Cold shock-like protein CspG
group_3688	putative glutamine amidotransferase
group_3689	hypothetical protein
group_3690	hypothetical protein
folE	GTP cyclohydrolase 1
group_3692	2FeCpFd
group_3693	hypothetical protein
group_3694	hypothetical protein
rubA1	Rubredoxin-1
group_3696	hypothetical protein
group_3697	tRNA-(MS[2]IO[6]A)-hydroxylase (MiaE)
group_3698	Endonuclease/Exonuclease/phosphatase family protein
ihfA	Integration host factor subunit alpha
group_37	Dot/Icm substrate protein
rsgA	Putative ribosome biogenesis GTPase RsgA
uup	ABC transporter ATP-binding protein uup
ytcD	putative HTH-type transcriptional regulator YtcD
group_3703	hypothetical protein
group_3704	response regulator FixJ
group_3705	hypothetical protein
petA	Ubiquinol-cytochrome c reductase iron-sulfur subunit
atpD_2	ATP synthase subunit beta
dnaG	DNA primase
group_3709	hypothetical protein
potD	Spermidine/putrescine-binding periplasmic protein precursor
recR	Recombination protein RecR
ctpB	Carboxy-terminal processing protease CtpB precursor
ftsA	Cell division protein FtsA
fabG_5	3-oxoacyl-[acyl-carrier-protein] reductase FabG
group_3715	hypothetical protein
typA	Tyrosine phosphorylated protein A
ybaB	Nucleoid-associated protein YbaB
greA	Transcript cleavage factor GreA
group_3719	Transposase
rplP	50S ribosomal protein L16
hrp1	Hypoxic response protein 1
group_3722	hypothetical protein
group_3723	flagellar assembly protein H
group_3724	hypothetical protein
group_3725	hypothetical protein
rimN_2	t(6)A37 threonylcarbamoyladenosine biosynthesis protein RimN
lysX	Alpha-aminoadipate--LysW ligase LysX
group_3728	hypothetical protein
group_3729	hypothetical protein
sspA	Stringent starvation protein A
dapA_1	4-hydroxy-tetrahydrodipicolinate synthase
group_3732	preprotein translocase subunit YajC
group_3733	Cytochrome c5
group_3734	hypothetical protein
hlyD	Hemolysin secretion protein D, chromosomal
group_3736	NUDIX domain protein
merR	Mercuric resistance operon regulatory protein
rplN	50S ribosomal protein L14
group_3739	hypothetical protein
cvpA	Pur regulon 18 kDa protein
ftsY	Signal recognition particle receptor FtsY
rpsI	30S ribosomal protein S9
rplW	50S ribosomal protein L23
yabJ	Enamine/imine deaminase
group_3745	Superfamily II helicase
spoT	Bifunctional (p)ppGpp synthase/hydrolase SpoT
djlA	DnaJ-like protein DjlA
pgsA2	Putative CDP-diacylglycerol--glycerol-3-phosphate 3-phosphatidyl-transferase 2
proP_1	Proline porter II
dcd	Deoxycytidine triphosphate deaminase
group_3751	cell division protein FtsL
fabL_2	Enoyl-[acyl-carrier-protein] reductase [NADPH] FabL
group_3753	hypothetical protein
flhB_1	Flagellar biosynthetic protein FlhB
hemN	Oxygen-independent coproporphyrinogen-III oxidase 1
group_3756	DNA utilization protein GntX
group_3757	Trm112p-like protein
group_3758	hypothetical protein
group_3759	putative Fe(2 )-trafficking protein
ychF	Ribosome-binding ATPase YchF
priA	Primosomal protein N'
rplL	hypothetical protein
ttuB	Putative tartrate transporter
ihfB	Integration host factor subunit beta
sodB	Superoxide dismutase [Fe]
group_3766	protease TldD
group_3767	hypothetical protein
rsmA	Ribosomal RNA small subunit methyltransferase A
udp	Uridine phosphorylase
atpC	F-ATPase epsilon subunit
group_3771	hypothetical protein
ppa	Inorganic pyrophosphatase
group_3773	hypothetical protein
rpoZ	DNA-directed RNA polymerase subunit omega
group_3775	Surface antigen
group_3776	hypothetical protein
fliC	B-type flagellin
pheS	Phenylalanine--tRNA ligase alpha subunit
rplV	50S ribosomal protein L22
group_3780	cytoplasmic glycerophosphodiester phosphodiesterase
csrA_4	Carbon storage regulator
tsaA	putative peroxiredoxin
rne	Ribonuclease E
rpsP	30S ribosomal protein S16
gpmI	2,3-bisphosphoglycerate-independent phosphoglycerate mutase
pilT_1	Twitching mobility protein
group_3787	hypothetical protein
group_3788	RNA-binding protein
rhtC_2	Threonine efflux protein
group_3790	hypothetical protein
group_3791	Zinc-finger domain protein
group_3792	malonate decarboxylase, gamma subunit
accC	Biotin carboxylase
mip	Outer membrane protein MIP precursor
ycdF	Glucose 1-dehydrogenase 2
group_3796	hypothetical protein
group_3797	D-alanine--D-alanine ligase
group_3798	L,D-transpeptidase catalytic domain
ccmH_1	Cytochrome c-type biogenesis protein CcmH precursor
group_38	hypothetical protein
group_3800	hypothetical protein
ada	Regulatory protein of adaptative response
mlaD	putative phospholipid ABC transporter-binding protein MlaD
group_3803	4-hydroxybenzoate synthetase (chorismate lyase)
rpmG	50S ribosomal protein L33
group_3805	conjugative coupling factor TraD, SXT/TOL subfamily
yybR	putative HTH-type transcriptional regulator YybR
sodC	Superoxide dismutase [Cu-Zn] precursor
fis_2	Hin recombinational enhancer-binding protein
group_3809	HIT domain protein
oprM_2	Outer membrane protein OprM precursor
group_3810	hypothetical protein
lubX	E3 ubiquitin-protein ligase LubX
group_3812	Transposase
group_3813	hypothetical protein
group_3814	hypothetical protein
group_3815	hypothetical protein
group_3816	hypothetical protein
lexA_2	LexA repressor
rnhA	Ribonuclease HI
group_3819	Tropinesterase
ybhR_1	Inner membrane transport permease YbhR
dtpB	Dipeptide and tripeptide permease B
hisG	ATP phosphoribosyltransferase
smpB	Small protein B
group_3823	hypothetical protein
group_3824	Phosphatidylcholine-sterol acyltransferase precursor
dtd	D-tyrosyl-tRNA(Tyr) deacylase
group_3826	Putative membrane protein insertion efficiency factor
group_3827	hypothetical protein
flgH	Basal body L-ring protein
fliF	Flagellar M-ring protein
group_383	Peptidase C39 family protein
group_3830	putative ATPase/kinase involved in NAD metabolism
group_3831	hypothetical protein
lipB	Octanoyltransferase
group_3833	hypothetical protein
bdhA	D-beta-hydroxybutyrate dehydrogenase
group_3835	hypothetical protein
group_3836	27 kDa antigen Cfp30B
group_3837	preprotein translocase subunit SecD
group_3838	hypothetical protein
feoA	Ferrous iron transport protein A
trxA	Thioredoxin-1
glnA_1	Glutamine synthetase
dnaE2	Error-prone DNA polymerase
group_3843	hypothetical protein
flgG	Distal rod protein
pheT	Phenylalanine--tRNA ligase beta subunit
aroQ	3-dehydroquinate dehydratase
gltA	Citrate synthase
group_3848	hypothetical protein
group_3849	putative membrane protein
group_385	hypothetical protein
cynR_1	Cyn operon transcriptional activator
group_3851	hypothetical protein
group_3852	tetratricopeptide repeat protein
group_3853	hypothetical protein
tgt	Queuine tRNA-ribosyltransferase
group_3855	hypothetical protein
group_3856	hypothetical protein
group_3857	clan AA aspartic protease
group_3858	hypothetical protein
rpsJ	30S ribosomal protein S10
group_386	hypothetical protein
hfq	Host factor-I protein
group_3861	alanyl-tRNA synthetase
group_3862	hypothetical protein
fliE	Flagellar hook-basal body complex protein FliE
group_3864	hypothetical protein
group_3865	Cytochrome C1 family protein
folD	hypothetical protein
htpX_2	hypothetical protein
group_3868	hypothetical protein
pyrF	Orotidine 5'-phosphate decarboxylase
group_387	hypothetical protein
ftsW	Cell division protein FtsW
ybeY	Endoribonuclease YbeY
group_3872	gentisate 1,2-dioxygenase
group_3873	hypothetical protein
ndk	Nucleoside diphosphate kinase
fliI	Flagellum-specific ATP synthase
nemA	N-ethylmaleimide reductase
group_3877	hypothetical protein
rpsL	30S ribosomal protein S12
group_3879	hypothetical protein
dagK	Diacylglycerol kinase
recA	Recombinase A
degP	Periplasmic serine endoprotease DegP precursor
group_3882	hypothetical protein
asd2	Aspartate-semialdehyde dehydrogenase 2
gspD	Putative general secretion pathway protein D
group_3885	Patatin
group_3886	hypothetical protein
korA	2-oxoglutarate oxidoreductase subunit KorA
sucC	Succinyl-CoA ligase [ADP-forming] subunit beta
group_3889	hypothetical protein
group_389	hypothetical protein
group_3890	Taurine catabolism dioxygenase TauD, TfdA family
lptA	Lipopolysaccharide export system protein LptA precursor
dnaX_2	DNA polymerase III subunit tau
group_3893	chlorinating enzymes
group_3894	putative 3'-5' exonuclease related to the exonuclease domain of PolB
pip	Proline iminopeptidase
pdxH_3	Pyridoxine/pyridoxamine 5'-phosphate oxidase
ruvB	Holliday junction ATP-dependent DNA helicase RuvB
cph2_6	Bacteriophytochrome cph2
group_3899	hypothetical protein
cyoB	Ubiquinol oxidase subunit 1
hisH2	Imidazole glycerol phosphate synthase subunit HisH 2
exbD	Biopolymer transport protein ExbD
group_3902	hypothetical protein
nusG	hypothetical protein
group_3904	hypothetical protein
group_3905	ankyrin repeat protein
amiC	N-acetylmuramoyl-L-alanine amidase AmiC precursor
tig	Trigger factor
nusA	hypothetical protein
flgD	Basal-body rod modification protein FlgD
group_391	TspO/MBR family protein
neuA	N-acylneuraminate cytidylyltransferase
cmk	Cytidylate kinase
group_3912	Methylmalonyl-CoA carboxyltransferase 12S subunit
rpsG	30S ribosomal protein S7
group_3914	hypothetical protein
metI	D-methionine transport system permease protein MetI
group_3916	RlpA-like protein precursor
pqiB	Paraquat-inducible protein B
aroC	Chorismate synthase
rsmD	Ribosomal RNA small subunit methyltransferase D
group_392	Fatty acid-binding protein
rpsN	30S ribosomal protein S14
flgE	Flagellar hook protein FlgE
group_3922	hypothetical protein
group_3923	putative membrane protein
ybgC	Acyl-CoA thioester hydrolase YbgC
group_3925	hypothetical protein
obgE	GTP-binding protein Obg
group_3927	hypothetical protein
group_3928	hypothetical protein
nuoF	NADH-quinone oxidoreductase subunit F
group_393	argininosuccinate lyase
sucA	2-oxoglutarate dehydrogenase E1 component
group_3931	hypothetical protein
gph	Phosphoglycolate phosphatase
ffh	p48
petB	Cytochrome b
actIII	Putative ketoacyl reductase
trpC	Indole-3-glycerol phosphate synthase
group_3937	hypothetical protein
tqsA	Transport of quorum-sensing signal protein
accB	Biotin carboxyl carrier protein of acetyl-CoA carboxylase
rpsC	30S ribosomal protein S3
ycdT	putative diguanylate cyclase YcdT
epsF_2	General secretion pathway protein F
group_3943	ABC-type uncharacterized transport system, auxiliary component
group_3944	hypothetical protein
rssA	NTE family protein RssA
acdA_1	Acyl-CoA dehydrogenase
group_3947	hypothetical protein
dut	Deoxyuridine 5'-triphosphate nucleotidohydrolase
nnr_1	Nicotinamide nucleotide repair protein
pgmB	Beta-phosphoglucomutase
glk	Glucokinase
pntB	NAD(P) transhydrogenase subunit beta
group_3953	putative transposase OrfB
group_3954	hypothetical protein
group_3955	Alpha/beta hydrolase family protein
yhbH	hypothetical protein
psf-1	4'-phosphopantetheinyl transferase psf-1
rpsE	30S ribosomal protein S5
nuoC1	NADH-quinone oxidoreductase subunit C 1
group_3960	hypothetical protein
group_3961	putative PEP-CTERM system TPR-repeat lipoprotein
adk	Adenylate kinase
sppA	Putative signal peptide peptidase SppA
glmU	Bifunctional protein GlmU
aceE	Pyruvate dehydrogenase E1 component
hisC	Histidinol-phosphate aminotransferase
group_3967	hypothetical protein
glpE	Thiosulfate sulfurtransferase GlpE
maeA_2	NAD-dependent malic enzyme
cmpD	Bicarbonate transport ATP-binding protein CmpD
group_3971	periplasmic protein
hisF_2	Imidazole glycerol phosphate synthase subunit HisF
hutH	Histidine ammonia-lyase
exbB	Biopolymer transport protein ExbB
spmB	Spore maturation protein B
dacB	D-alanyl-D-alanine carboxypeptidase DacB precursor
ypfD	hypothetical protein
group_3978	hypothetical protein
pfp	Pyrophosphate--fructose 6-phosphate 1-phosphotransferase
group_3980	hypothetical protein
mltB_2	Membrane-bound lytic murein transglycosylase B precursor
ctpF	putative cation-transporting ATPase F
tlyC_1	Hemolysin C
rlmM	Ribosomal RNA large subunit methyltransferase M
group_3985	hypothetical protein
rluB	Ribosomal large subunit pseudouridine synthase B
proP_4	Proline porter II
fadA	3-ketoacyl-CoA thiolase
mdtN_2	Multidrug resistance protein MdtN
cusS	Sensor kinase CusS
hflK_1	Modulator of FtsH protease HflK
group_3991	Phytanoyl-CoA dioxygenase (PhyH)
leuO_1	HTH-type transcriptional regulator LeuO
potB	Spermidine/putrescine transport system permease protein PotB
hisD	Histidinol dehydrogenase
pyrC	Dihydroorotase
rpoA	DNA-directed RNA polymerase subunit alpha
motB_1	Chemotaxis protein MotB
group_3998	ankyrin repeat protein
tyrP_2	Tyrosine permease
group_4	Legionella pneumophila major outer membrane protein precursor
group_4000	hypothetical protein
gyrB	DNA gyrase subunit B
nrdB	Ribonucleoside-diphosphate reductase subunit beta
mdtC	Multidrug transporter MdtC
group_4004	uracil-DNA glycosylase, family 4
group_4005	enterobactin exporter EntS
hisF_1	Imidazole glycerol phosphate synthase subunit HisF
ompR_1	Transcriptional regulatory protein OmpR
group_4008	LysM domain/BON superfamily protein
xecE_2	2-(S)-hydroxypropyl-CoM dehydrogenase
rfbD	dTDP-4-dehydrorhamnose reductase
bepE_2	Efflux pump membrane transporter BepE
group_4011	hypothetical protein
nuoD	NADH-quinone oxidoreductase subunit D
fliD	Flagellar cap protein
group_4014	Tropinesterase
ydhC	Inner membrane transport protein YdhC
scpA	Segregation and condensation protein A
clpB	Heat shock protein F84.1
lgt	Prolipoprotein diacylglyceryl transferase
group_4019	camphor resistance protein CrcB
group_402	hypothetical protein
dnaB	Replicative DNA helicase
pglF	UDP-N-acetyl-alpha-D-glucosamine C6 dehydratase
fabG_1	3-oxoacyl-[acyl-carrier-protein] reductase FabG
mvaA	3-hydroxy-3-methylglutaryl-coenzyme A reductase
aacA4_1	Aminoglycoside N(6')-acetyltransferase type 1
rna	Ribonuclease I precursor
pdxH_1	Pyridoxine/pyridoxamine 5'-phosphate oxidase
group_4028	hypothetical protein
group_4029	ankyrin repeat protein
rsmB	Ribosomal RNA small subunit methyltransferase B
gcvT	Aminomethyltransferase
ybdK_2	Carboxylate-amine ligase YbdK
yjcC_1	putative membrane protein YjcC
group_4034	hypothetical protein
group_4035	Farnesyl diphosphate synthase
bcr_3	Sulfonamide resistance protein
cydA_2	Cytochrome d ubiquinol oxidase subunit 1
rpoN1	RNA polymerase sigma-54 factor 1
trmJ	tRNA (cytidine/uridine-2'-O-)-methyltransferase TrmJ
rmlA_2	Glucose-1-phosphate thymidylyltransferase
fabG_3	3-oxoacyl-[acyl-carrier-protein] reductase FabG
panB	3-methyl-2-oxobutanoate hydroxymethyltransferase
nhaA	Sodium/proton antiporter NhaA
rplQ	50S ribosomal protein L17
clpA	ATP-dependent Clp protease ATP-binding subunit ClpA
purC	Phosphoribosylaminoimidazole-succinocarboxamide synthase
hflX	GTP-binding protein HflX
gdhIV	Glucose 1-dehydrogenase 4
group_4049	Zinc metalloproteinase precursor
tylF	putative PEP-CTERM system TPR-repeat lipoprotein
scnB	Thiocyanate hydrolase subunit beta
group_4051	putative protoheme IX biogenesis protein
hemA	Glutamyl-tRNA reductase
pdc	Pyruvate decarboxylase
ftsQ	Cell division protein FtsQ
gapA	Glyceraldehyde-3-phosphate dehydrogenase 1
upp	Uracil phosphoribosyltransferase
czcB_4	Cation efflux system protein CzcB
nadB	L-aspartate oxidase
ftsX	Cell division protein FtsX
lptB	Lipopolysaccharide export system ATP-binding protein LptB
clpS	ATP-dependent Clp protease adapter protein ClpS
group_4062	hypothetical protein
rlmN	Dual-specificity RNA methyltransferase RlmN
group_4064	Type IV secretory pathway, VirB4 components
ptrA	Protease 3 precursor
group_4066	hypothetical protein
mdtA_1	Multidrug transporter MdtA
group_4068	hypothetical protein
ramA	(R)-stereoselective amidase
group_407	hypothetical protein
group_4070	Adenylate cyclase 1
sauU_3	putative sulfoacetate transporter SauU
lpxD_3	UDP-3-O-acylglucosamine N-acyltransferase
truB	tRNA pseudouridine synthase B
hbpA	Hemin-binding lipoprotein
group_4075	hypothetical protein
tatC	Sec-independent protein translocase protein TatC
ccmB	Cytochrome c-type biogenesis protein CcmB
group_4078	putative inner membrane protein
yhdG_1	putative amino acid permease YhdG
sad	Succinate semialdehyde dehydrogenase [NAD(P) ] Sad
group_4080	short chain dehydrogenase
copA_2	Copper resistance protein A precursor
nusB	hypothetical protein
rplA	50S ribosomal protein L1
group_4084	hypothetical protein
atpA_2	ATP synthase subunit alpha
group_4086	hypothetical protein
soj_2	Sporulation initiation inhibitor protein soj
nuoJ	NADH-quinone oxidoreductase subunit J
mrcA	Penicillin-binding protein 1A
gdhB_2	NAD-specific glutamate dehydrogenase
murA	UDP-N-acetylglucosamine 1-carboxyvinyltransferase
flgC	Putative proximal rod protein
group_4092	anhydro-N-acetylmuramic acid kinase
rplX	50S ribosomal protein L24
groL	Stress protein H5
dnaN	DNA polymerase III subunit beta
bamD	Competence lipoprotein ComL
deaD	Cold-shock DEAD box protein A
group_4098	hypothetical protein
hemD	Uroporphyrinogen-III synthase
pabB	Para-aminobenzoate synthase component 1
gshB	Glutathione synthetase
group_4101	hypothetical protein
envC	Septal ring factor
mlaA	putative phospholipid-binding lipoprotein MlaA precursor
korB	2-oxoglutarate oxidoreductase subunit KorB
lpxA_1	Acyl-[acyl-carrier-protein]--UDP-N-acetylglucosamine O-acyltransferase
gatA_1	Glutamyl-tRNA(Gln) amidotransferase subunit A
uspA2_1	hypothetical protein
guaC	GMP reductase
dgt	Deoxyguanosinetriphosphate triphosphohydrolase
group_4110	Tfp pilus assembly protein, tip-associated adhesin PilY1
group_4111	hypothetical protein
group_4112	Demethylmenaquinone methyltransferase
group_4114	hypothetical protein
mltA_2	Membrane-bound lytic murein transglycosylase A precursor
qseF	Quorum-sensing regulator protein F
prpC	2-methylcitrate synthase
hisA	1-(5-phosphoribosyl)-5-[(5-phosphoribosylamino)methylideneamino] imidazole-4-carboxamide isomerase
group_4119	putative membrane protein
group_412	hypothetical protein
frr	Ribosome-releasing factor
hemX	Putative uroporphyrinogen-III C-methyltransferase
group_4122	hypothetical protein
group_4123	hypothetical protein
pepO	Neutral endopeptidase
rpoB	DNA-directed RNA polymerase subunit beta
suhB	Inositol-1-monophosphatase
rnr	Ribonuclease R
cpxA	Sensor protein CpxA
qseC	Sensor protein QseC
group_4130	hypothetical protein
group_4131	hypothetical protein
group_4132	hypothetical protein
group_4133	type II secretion system protein D
purB	Adenylosuccinate lyase
group_4135	integrating conjugative element relaxase, PFGI-1 class
group_4136	IncA protein
pitA_2	Low-affinity inorganic phosphate transporter 1
rlmH	Ribosomal RNA large subunit methyltransferase H
group_4139	hypothetical protein
gmr_6	Cyclic di-GMP phosphodiesterase Gmr
group_4140	hypothetical protein
group_4141	hypothetical protein
der	GTP-binding protein EngA
bioC_2	Malonyl-CoA O-methyltransferase BioC
tolC	Outer membrane protein TolC precursor
group_4145	hypothetical protein
purM	Phosphoribosylformylglycinamidine cyclo-ligase
group_4147	putative rhodanese-related sulfurtransferase
group_4148	Aspartate aminotransferase
uvrD	DNA helicase II
ahcY_1	Adenosylhomocysteinase
egtC	Amidohydrolase EgtC
recF	DNA replication and repair protein RecF
group_4153	hypothetical protein
adhC2	NADP-dependent alcohol dehydrogenase C 2
yqgF	Putative Holliday junction resolvase
group_4156	putative cation efflux system proteinc/MT2084
group_4157	hypothetical protein
rpoD	Sigma-70
group_4159	Putative thiamine biosynthesis protein
infC	Translation initiation factor IF-3
engB	putative GTP-binding protein EngB
group_4162	Phosphatidylcholine-sterol acyltransferase precursor
hipA_2	Serine/threonine-protein kinase HipA
group_4164	SpoVR family protein
udk_2	Uridine kinase
group_4166	ComEC family competence protein
group_4167	hypothetical protein
rpsH	30S ribosomal protein S8
ddlA	D-alanine--D-alanine ligase A
sdcS	Na( )/dicarboxylate symporter
group_4170	Legionella pneumophila major outer membrane protein precursor
ybhR_2	Inner membrane transport permease YbhR
rpsD	30S ribosomal protein S4
mnmA	tRNA-specific 2-thiouridylase MnmA
fabL_1	Enoyl-[acyl-carrier-protein] reductase [NADPH] FabL
etfB	Electron transfer flavoprotein small subunit
ftsI	Peptidoglycan synthase FtsI precursor
group_4177	hypothetical protein
group_4178	branched-chain alpha-keto acid dehydrogenase subunit E2
cysK	Cysteine synthase
yfgC	TPR repeat-containing protein YfgC precursor
nrdR	Transcriptional repressor NrdR
group_4181	hypothetical protein
fmt	Methionyl-tRNA formyltransferase
apaH	Bis(5'-nucleosyl)-tetraphosphatase, symmetrical
cpnA	Cyclopentanol dehydrogenase
relA	GTP pyrophosphokinase
group_4186	hypothetical protein
plsX	Phosphate acyltransferase
rplB	50S ribosomal protein L2
sohB	putative protease SohB
group_419	hypothetical protein
purF	Amidophosphoribosyltransferase
glmM	Phosphoglucosamine mutase
bsdB	Phenolic acid decarboxylase subunit B
group_4193	putative acetyltransferase
group_4194	Response regulator receiver domain protein
dmpP	Phenol hydroxylase P5 protein
truD	tRNA pseudouridine synthase D
group_4197	hypothetical protein
yiaD_1	Inner membrane lipoprotein YiaD precursor
yadH	Inner membrane transport permease YadH
group_420	cytochrome c oxidase, cbb3-type, subunit III
panD	Aspartate 1-decarboxylase precursor
group_4201	L,D-transpeptidase catalytic domain
rfaQ	Lipopolysaccharide core heptosyltransferase RfaQ
mltA_1	Membrane-bound lytic murein transglycosylase A precursor
group_4204	hypothetical protein
group_4205	hypothetical protein
resA	Thiol-disulfide oxidoreductase ResA
group_4207	hypothetical protein
group_4208	Phosphatidylcholine-sterol acyltransferase precursor
xapA	Purine nucleoside phosphorylase 2
group_421	hypothetical protein
group_4210	hypothetical protein
lptG	Lipopolysaccharide export system permease protein LptG
prmC	Release factor glutamine methyltransferase
group_4213	hypothetical protein
ctaC	Cytochrome c oxidase subunit 2 precursor
group_4215	Cytochrome P450
bpoC	Putative non-heme bromoperoxidase BpoC
group_4217	trimethyllysine dioxygenase
aroA	3-phosphoshikimate 1-carboxyvinyltransferase
group_4219	hypothetical protein
group_422	hypothetical protein
argD	Acetylornithine aminotransferase
rplF	50S ribosomal protein L6
fadE_1	Acyl-coenzyme A dehydrogenase
glmS	Glutamine--fructose-6-phosphate aminotransferase [isomerizing]
uvrB	Excinuclease ABC subunit B
group_4225	hypothetical protein
group_4226	Bacterial leucyl aminopeptidase precursor
group_4227	type VI secretion protein IcmF
rpsB	30S ribosomal protein S2
dsbB	Disulfide oxidoreductase
coaX	Type III pantothenate kinase
group_4231	diaminopimelate aminotransferase
group_4232	hypothetical protein
flgF	Putative proximal rod protein
metN	Methionine import ATP-binding protein MetN
group_4235	AhpC/TSA family protein
group_4236	putative ABC transporter ATP-binding protein
citG	2-(5''-triphosphoribosyl)-3'-dephosphocoenzyme-A synthase
group_4238	Extreme acid sensitivity protein
group_4239	Helix-turn-helix
group_424	hypothetical protein
phoH	Phosphate starvation-inducible protein PsiH
ydgJ	putative oxidoreductase YdgJ
lpxA_2	Acyl-[acyl-carrier-protein]--UDP-N-acetylglucosamine O-acyltransferase
cyoC	Cytochrome o ubiquinol oxidase subunit 3
group_4244	hypothetical protein
group_4245	hypothetical protein
scpB	hypothetical protein
atpF_2	F-type ATPase subunit b
metK	S-adenosylmethionine synthase
group_4249	putative membrane protein
group_425	hypothetical protein
epmB	L-lysine 2,3-aminomutase
group_4251	magnesium chelatase ATPase subunit D
group_4252	hypothetical protein
pacS_1	Cation-transporting ATPase PacS
gabD	Succinate-semialdehyde dehydrogenase [NADP( )] GabD
rnfB	Nitrogen fixation protein rnfB
bamE	Outer membrane protein assembly factor BamE precursor
group_4258	hypothetical protein
group_4259	hypothetical protein
group_426	hypothetical protein
uspE	Universal stress protein E
ybeZ	PhoH-like protein
tdh	L-threonine 3-dehydrogenase
rlmD	23S rRNA (uracil(1939)-C(5))-methyltransferase RlmD
group_4264	hypothetical protein
pacS_2	Cation-transporting ATPase PacS
pcaF	Beta-ketoadipyl-CoA thiolase
nuoL_2	NADH-quinone oxidoreductase subunit L
gpsA	Glycerol-3-phosphate dehydrogenase [NAD(P) ]
infB	Translation initiation factor IF-2
iolD	3D-(3,5/4)-trihydroxycyclohexane-1,2-dione hydrolase
rlmL	Ribosomal RNA large subunit methyltransferase K/L
pdhB_1	Pyruvate dehydrogenase E1 component subunit beta
sucB	Dihydrolipoyllysine-residue succinyltransferase component of 2-oxoglutarate dehydrogenase complex
group_4273	hypothetical protein
fabH_1	3-oxoacyl-[acyl-carrier-protein] synthase 3
slyA	Salmolysin
group_4276	hypothetical protein
group_4277	Patatin
group_4278	glutamate--cysteine ligase
nuoN	NADH-quinone oxidoreductase subunit N
group_428	hypothetical protein
lpxC	UDP-3-O-[3-hydroxymyristoyl] N-acetylglucosamine deacetylase
ileS	Isoleucine--tRNA ligase
nqo3	NADH-quinone oxidoreductase chain 3
echA8_1	putative enoyl-CoA hydratase echA8
tgpA	Protein-glutamine gamma-glutamyltransferase
gsiA	Glutathione import ATP-binding protein GsiA
mmsA	Methylmalonate-semialdehyde dehydrogenase [acylating]
group_4287	Glucosaminate ammonia-lyase
deoC	Deoxyribose-phosphate aldolase
yfiH	Laccase domain protein YfiH
lolA	Outer-membrane lipoprotein carrier protein precursor
rnpA	Ribonuclease P protein component
group_4292	preprotein translocase subunit SecY
dsbA_2	Thiol:disulfide interchange protein DsbA precursor
group_4294	Vacuole effluxer Atg22 like protein
atpG_2	F-ATPase gamma subunit
group_4296	putative regulatory protein, FmdB family
macB_1	Macrolide export ATP-binding/permease protein MacB
map_1	Methionine aminopeptidase
group_4299	hypothetical protein
group_430	hypothetical protein
group_4300	FeS assembly SUF system protein
lpxH	UDP-2,3-diacylglucosamine hydrolase
group_4302	F0F1 ATP synthase subunit I
kefC_1	K( )/H( ) antiporter
pilQ	Type IV pilus biogenesis and competence protein PilQ precursor
group_4305	Macrophage killing protein with similarity to conjugation protein
group_4306	malonate decarboxylase, alpha subunit
group_4307	hypothetical protein
dtpA_2	Dipeptide and tripeptide permease A
hspQ	Heat shock protein HspQ
rplE	50S ribosomal protein L5
group_4311	YciI-like protein
metQ	D-methionine-binding lipoprotein MetQ precursor
dus_2	putative tRNA-dihydrouridine synthase
eda	KHG/KDPG aldolase
rpsA	30S ribosomal protein S1
tyrS	Tyrosine--tRNA ligase
group_4317	Proline porter II
recO	Recombination protein O
group_4319	hypothetical protein
ftsK	DNA translocase FtsK
dnaK	Heat shock protein 70
tktA	Transketolase 1
group_4322	Bacteriophytochrome cph2
nrdA	Ribonucleoside-diphosphate reductase 1 subunit alpha
group_4324	Putative transposase
csbC	putative metabolite transport protein CsbC
moeZ_3	putative adenylyltransferase/sulfurtransferase MoeZ
htpG	High temperature protein G
maeB	NADP-dependent malic enzyme
fadE_2	Acyl-coenzyme A dehydrogenase
fliR	Flagellar biosynthetic protein FliR
ppk	Polyphosphate kinase
rplD	50S ribosomal protein L4
lipA	Lipoyl synthase
hemH	Ferrochelatase
echA8_2	putative enoyl-CoA hydratase echA8
group_4335	hypothetical protein
icd	Isocitrate dehydrogenase [NADP]
mutH	Methyl-directed mismatch repair protein
sdhB	Succinate dehydrogenase iron-sulfur subunit
murG	UDP-N-acetylglucosamine--N-acetylmuramyl-(pentapeptide) pyrophosphoryl-undecaprenol N-acetylglucosamine transferase
group_434	short chain dehydrogenase
potA	Spermidine/putrescine import ATP-binding protein PotA
rplC	50S ribosomal protein L3
group_4342	sugar 1,4-lactone oxidases
bepE_3	Efflux pump membrane transporter BepE
purL	Phosphoribosylformylglycinamidine synthase 2
nth	Endonuclease III
htpX_1	hypothetical protein
group_4347	hypothetical protein
secB	Protein-export protein SecB
fliG	Flagellar motor switch protein FliG
pncC	Nicotinamide-nucleotide amidohydrolase PncC
fda	Fructose-bisphosphate aldolase class 1
group_4351	N-acetyl sugar amidotransferase
ctaG	Cytochrome c oxidase assembly protein CtaG
valS	Valine--tRNA ligase
group_4354	Acetyltransferase (GNAT) family protein
mprA	Mycobacterial persistence regulator A
lnt	Apolipoprotein N-acyltransferase
group_4357	hypothetical protein
group_4358	Legionella pneumophila major outer membrane protein precursor
group_4359	trimethyllysine dioxygenase
hemB	Delta-aminolevulinic acid dehydratase
pyrE	Orotate phosphoribosyltransferase
edd	Phosphogluconate dehydratase
drrA_1	Daunorubicin/doxorubicin resistance ATP-binding protein DrrA
group_4364	hypothetical protein
group_4365	outer membrane lipoprotein
murJ	putative peptidoglycan biosynthesis protein MurJ
glyQ	Glycine--tRNA ligase alpha subunit
atpB_2	F-ATPase subunit 6
ybhF_2	putative ABC transporter ATP-binding protein YbhF
group_437	47 kDa outer membrane protein precursor
rpsF	30S ribosomal protein S6
cymR	Cysteine metabolism repressor
group_4372	hypothetical protein
group_4373	hypothetical protein
spmA	Spore maturation protein A
lysDH	Lysine 6-dehydrogenase
group_4376	putative major pilin subunit
trpA	Tryptophan synthase alpha chain
group_4378	Alpha/beta hydrolase family protein
mreC	Rod shape-determining protein MreC
ribH	6,7-dimethyl-8-ribityllumazine synthase
group_4381	UDP-3-O-acylglucosamine N-acyltransferase
lon2	Lon protease 2
hflC	Modulator of FtsH protease HflC
group_4384	hypothetical protein
group_4385	DnaA regulatory inactivator Hda
waaA	3-deoxy-D-manno-octulosonic acid transferase
topA	DNA topoisomerase 1
proQ_2	ProP effector
yhdN	General stress protein 69
nuoM	NADH-quinone oxidoreductase subunit M
sucD	Succinyl-CoA ligase [ADP-forming] subunit alpha
group_4391	Dot/Icm substrate protein
leuS	Leucine--tRNA ligase
group_4393	hypothetical protein
group_4394	Cytochrome oxidase assembly protein
hicd	Homoisocitrate dehydrogenase
ctaB	Protoheme IX farnesyltransferase
pth	Peptidyl-tRNA hydrolase
epmA	Elongation factor P--(R)-beta-lysine ligase
group_4399	trans-aconitate 2-methyltransferase
group_44	ribosomal-protein-alanine acetyltransferase
group_440	biotin biosynthesis protein BioC
proX	Prolyl-tRNA deacylase ProX
group_4401	hypothetical protein
group_4402	outer membrane protein A
group_4403	Patatin
rluD	Ribosomal large subunit pseudouridine synthase D
group_4405	diphosphomevalonate decarboxylase
bioB	Biotin synthase
corC	Magnesium and cobalt efflux protein CorC
clpX	ATP-dependent Clp protease ATP-binding subunit ClpX
group_4409	Opacity protein antigens
group_441	hypothetical protein
lolE	Lipoprotein-releasing system transmembrane protein LolE
group_4411	disulfide bond formation protein B
group_4412	Putative phosphoribosyl transferasec/MT0597
zipA	Cell division protein ZipA
epsH	Putative glycosyltransferase EpsH
group_4415	preprotein translocase subunit SecF
guaB	Inosine-5'-monophosphate dehydrogenase
hisB	Histidine biosynthesis bifunctional protein HisB
gadC_1	Glutamate/gamma-aminobutyrate antiporter
mdtN_1	Multidrug resistance protein MdtN
ribA	GTP cyclohydrolase-2
qseB	Transcriptional regulatory protein QseB
smc	Chromosome partition protein Smc
sugE	Quaternary ammonium compound-resistance protein SugE
mlaC	putative phospholipid-binding protein MlaC precursor
nodD2	Nodulation protein D 2
purA	Adenylosuccinate synthetase
mraY	Phospho-N-acetylmuramoyl-pentapeptide-transferase
rplJ	50S ribosomal protein L8
acnA	Aconitate hydratase 1
flgB	Putative proximal rod protein
era	GTPase Era
rpsM	30S ribosomal protein S13
group_4432	putative hydrolase
purQ	Phosphoribosylformylglycinamidine synthase 1
gbsA	Betaine aldehyde dehydrogenase
group_4435	methionine biosynthesis protein MetW
accA	Acetyl-coenzyme A carboxylase carboxyl transferase subunit alpha
rplU	50S ribosomal protein L21
rbfA	Ribosome-binding factor A
proS	Proline--tRNA ligase
crtF	Demethylspheroidene O-methyltransferase
exuT	Hexuronate transporter
group_4441	Peptidase M16 inactive domain protein
rplK	50S ribosomal protein L11
thrS	Threonine--tRNA ligase
group_4444	cell envelope integrity inner membrane protein TolA
group_4445	hypothetical protein
carB	Carbamoyl-phosphate synthase large chain
nadD	Nicotinate-nucleotide adenylyltransferase
pcm	Protein-L-isoaspartate O-methyltransferase
czcA_3	Cation efflux system protein CzcA
aadK	Aminoglycoside 6-adenylyltransferase
pcs	Phosphatidylcholine synthase
group_4451	hypothetical protein
group_4452	Beta-lactamase
group_4453	hypothetical protein
ratA	Toxin RatA
group_4455	putative phosphotransferase related to Ser/Thr protein kinases
group_4456	Ran GTPase-activating protein (RanGAP) involved in mRNA processing and transport
sufD	FeS cluster assembly protein SufD
murI	Glutamate racemase
group_4459	Patatin-like phospholipase
group_446	hypothetical protein
group_4460	hypothetical protein
celC	Endoglucanase C precursor
glnE	Glutamate-ammonia-ligase adenylyltransferase
pgpA	Phosphatidylglycerophosphatase A
acpP_2	Acyl carrier protein
ald	Alanine dehydrogenase
group_4466	hypothetical protein
hflK_2	Modulator of FtsH protease HflK
glyS	Glycine--tRNA ligase beta subunit
hoxY	NAD-reducing hydrogenase HoxS subunit delta
group_447	hypothetical protein
coq7	2-nonaprenyl-3-methyl-6-methoxy-1,4-benzoquinol hydroxylase
ssb_1	Helix-destabilizing protein
msrB	Peptide methionine sulfoxide reductase MsrB
fadD	Long-chain-fatty-acid--CoA ligase
group_4474	site-specific tyrosine recombinase XerC
group_4475	hypothetical protein
group_4476	hypothetical protein
hapE	4-hydroxyacetophenone monooxygenase
group_4478	N-carbamoyl-D-amino acid hydrolase
group_4479	L,D-transpeptidase catalytic domain
sauU_4	putative sulfoacetate transporter SauU
rpsS	30S ribosomal protein S19
adc	putative acetoacetate decarboxylase
group_4483	hypothetical protein
group_4484	putative integral membrane protein
rlmI	Ribosomal RNA large subunit methyltransferase I
hpt	Hypoxanthine-guanine phosphoribosyltransferase
group_4487	3-demethylubiquinone-9 3-methyltransferase
group_4488	S1/P1 Nuclease
argR	Arginine repressor
bcp	Putative peroxiredoxin bcp
mpl	UDP-N-acetylmuramate:L-alanyl-gamma-D-glutamyl-meso-diaminopimelate ligase
aaeA	p-hydroxybenzoic acid efflux pump subunit AaeA
yfaY	NMN amidohydrolase-like protein YfaY
group_4495	hypothetical protein
group_4496	hypothetical protein
ynjF	Inner membrane protein YnjF
group_4498	hypothetical protein
iscS	Cysteine desulfurase
yheS_1	putative ABC transporter ATP-binding protein YheS
group_450	3-demethylubiquinone-9 3-methyltransferase
accD5_1	putative propionyl-CoA carboxylase beta chain 5
rpsR	30S ribosomal protein S18
ugpB	sn-glycerol-3-phosphate-binding periplasmic protein UgpB precursor
rsmH	Ribosomal RNA small subunit methyltransferase H
ubiE_2	Ubiquinone/menaquinone biosynthesis methyltransferase ubiE
dapF	Diaminopimelate epimerase
outO	Pectic enzymes secretion protein OutO
yngG	Hydroxymethylglutaryl-CoA lyase YngG
group_4508	paraquat-inducible protein B
group_4509	hypothetical protein
algA	Alginate biosynthesis protein AlgA
rlmB	23S rRNA (guanosine-2'-O-)-methyltransferase RlmB
group_4512	hypothetical protein
atpH	F-type ATPase subunit delta
group_4514	hypothetical protein
group_4515	hypothetical protein
aroB	3-dehydroquinate synthase
group_4517	periplasmic protein
group_4518	yecA family protein
serS	Serine--tRNA ligase
glbN	SynHb
group_4520	Putative multidrug export ATP-binding/permease protein
group_4521	lipopolysaccharide exporter periplasmic protein
group_4522	hypothetical protein
pbuE	Purine efflux pump PbuE
group_4524	hypothetical protein
group_4525	hypothetical protein
xcpW	PilD-dependent protein PddD
rcp1	Response regulator rcp1
group_4528	type IV pilus modification protein PilV
group_4529	PQ loop repeat
gltP	Glutamate-aspartate carrier protein
group_4531	hypothetical protein
pepA_1	Cytosol aminopeptidase
gmhA	Phosphoheptose isomerase
group_4534	HDOD domain protein
group_4535	hypothetical protein
clcA_2	H( )/Cl(-) exchange transporter ClcA
group_4537	hypothetical protein
tsf	Elongation factor Ts
osmY_1	Osmotically-inducible protein Y precursor
cfiB	2-oxoglutarate carboxylase small subunit
group_4540	FeoC like transcriptional regulator
cynT	Carbonic anhydrase
acyP	Acylphosphatase
group_4543	hypothetical protein
group_4544	putative membrane protein
group_4545	hypothetical protein
minE	Cell division topological specificity factor
yhaU	K( )/H( ) antiporter YhaU
accD	Acetyl-coenzyme A carboxylase carboxyl transferase subunit beta
eamA	putative amino-acid metabolite efflux pump
group_455	Phagosome trafficking protein DotA
group_4550	Flagellar hook-length control protein FliK
group_4551	flagellar biosynthesis chaperone
lolB	Outer-membrane lipoprotein LolB precursor
sauU_1	putative sulfoacetate transporter SauU
group_4554	hypothetical protein
cydA_1	Cytochrome d ubiquinol oxidase subunit 1
fabZ_2	3-hydroxyacyl-[acyl-carrier-protein] dehydratase FabZ
lspA	Lipoprotein signal peptidase
ydfG	NADP-dependent 3-hydroxy acid dehydrogenase YdfG
group_4559	hypothetical protein
recJ	Single-stranded-DNA-specific exonuclease RecJ
kdsC	3-deoxy-D-manno-octulosonate 8-phosphate phosphatase KdsC
uvrC	Excinuclease ABC subunit C
mutS	DNA mismatch repair protein MutS
group_4564	hypothetical protein
group_4565	hypothetical protein
group_4566	hypothetical protein
fabD	Malonyl CoA-acyl carrier protein transacylase
yeeA	Inner membrane protein YeeA
group_4569	hypothetical protein
group_4570	GIY-YIG nuclease superfamily protein
dsbA_1	Thiol:disulfide interchange protein DsbA precursor
group_4572	hypothetical protein
pagP	Lipid A palmitoyltransferase PagP precursor
corA_1	Magnesium transport protein CorA
group_4575	Pilus assembly protein, PilO
fadN	putative 3-hydroxyacyl-CoA dehydrogenase
group_4577	hypothetical protein
group_4578	hypothetical protein
group_4579	ZIP zinc/iron transport family protein
metG	Methionine--tRNA ligase
pyrH	Uridylate kinase
rpoS	RNA polymerase sigma factor RpoS
mreD	Rod shape-determining protein MreD
yveA_1	L-aspartate transporter
cvaA	Colicin V secretion protein CvaA
fabF_2	3-oxoacyl-[acyl-carrier-protein] synthase 2
macB_2	Macrolide export ATP-binding/permease protein MacB
group_4588	Golgi nucleoside diphosphatase
aroH	Phospho-2-dehydro-3-deoxyheptonate aldolase
rimO	Ribosomal protein S12 methylthiotransferase RimO
pabA	Para-aminobenzoate synthase glutamine amidotransferase component II
group_4592	hypothetical protein
group_4593	co-chaperonin GroES
rseP_2	Regulator of sigma E protease
group_4595	hypothetical protein
group_4596	Cysteine-rich secretory protein family protein
group_4597	hypothetical protein
group_4598	ethanolamine utilization protein EutJ
group_4599	hypothetical protein
group_46	EAL domain protein
ylxH_1	Flagellum site-determining protein YlxH
bamA	Outer membrane protein assembly factor BamA precursor
group_4602	hypothetical protein
kdsB	3-deoxy-manno-octulosonate cytidylyltransferase
group_4604	LemA family protein
hisH1	Imidazole glycerol phosphate synthase subunit HisH 1
group_4606	hypothetical protein
epsF_1	General secretion pathway protein F
yajR	Inner membrane transport protein YajR
group_4609	carboxylate-amine ligase
tyrP_1	Tyrosine permease
prpD	2-methylcitrate dehydratase
group_4612	DNA protecting protein DprA
capB_2	Cold acclimation protein B
group_4614	Phasin protein
group_4615	Trp operon repressor
dapD	2,3,4,5-tetrahydropyridine-2,6-dicarboxylate N-succinyltransferase
pntA	NAD(P) transhydrogenase subunit alpha
uvrA	Excinuclease ABC subunit A
hpf	Ribosome hibernation promoting factor
trpD	Anthranilate phosphoribosyltransferase
lepB	Signal peptidase I
glyA2	Serine hydroxymethyltransferase 2
group_4623	hypothetical protein
clcA_1	H( )/Cl(-) exchange transporter ClcA
psuG	Pseudouridine-5'-phosphate glycosidase
group_4626	hypothetical protein
polA	DNA polymerase I
group_4628	hypothetical protein
htrB_1	Lipid A biosynthesis lauroyl acyltransferase
pgsA	CDP-diacylglycerol--glycerol-3-phosphate 3-phosphatidyltransferase
group_4631	DNA repair protein RadC
group_4632	hypothetical protein
lolC	Lipoprotein-releasing system transmembrane protein LolC
msbA_1	Lipid A export ATP-binding/permease protein MsbA
rplI	50S ribosomal protein L9
group_4636	GIY-YIG nuclease superfamily protein
group_4637	Tfp pilus assembly protein PilW
fliY_2	Sulfate starvation-induced protein 7
gltX	Glutamate--tRNA ligase
epsE_2	Type II traffic warden ATPase
prlC	Oligopeptidase A
tpm	Thiopurine S-methyltransferase
group_4643	L,D-transpeptidase catalytic domain
tdk	Thymidine kinase
cptB	Antitoxin CptB
group_4646	Ankyrin repeats (3 copies)
group_4647	mevalonate kinase
group_4648	ABC-type uncharacterized transport system, auxiliary component
mtcA2_1	Carbonic anhydrase 2
group_4650	thiamine pyrophosphokinase
purH	Bifunctional purine biosynthesis protein PurH
group_4652	putative membrane protein
osmY_2	Osmotically-inducible protein Y precursor
group_4654	GspL-like protein
murB	UDP-N-acetylenolpyruvoylglucosamine reductase
group_4656	5'-nucleotidase
group_4657	hypothetical protein
glpD	Aerobic glycerol-3-phosphate dehydrogenase
cynR_5	Cyn operon transcriptional activator
paaF	2,3-dehydroadipyl-CoA hydratase
rpmC	50S ribosomal protein L29
yceJ_2	hypothetical protein
nlpD_1	Glycyl-glycine endopeptidase ALE-1 precursor
group_4664	hypothetical protein
ysdC	Putative aminopeptidase YsdC
group_4666	hypothetical protein
adhT	Alcohol dehydrogenase
comM	Competence protein ComM
prmA	Ribosomal protein L11 methyltransferase
group_4670	metal-binding protein
hcpC_4	Putative beta-lactamase HcpC precursor
lptF	Lipopolysaccharide export system permease protein LptF
carA	Carbamoyl-phosphate synthase small chain
lagD	Lactococcin-G-processing and transport ATP-binding protein LagD
group_4675	hypothetical protein
group_4676	hypothetical protein
ndoA	Naphthalene 1,2-dioxygenase system ferredoxin subunit
pdhB_2	Pyruvate dehydrogenase E1 component subunit beta
group_4679	PII uridylyl-transferase
group_4680	Macrophage killing protein with similarity to conjugation protein
group_4681	hypothetical protein
group_4682	hypothetical protein
lysC	Lysine-sensitive aspartokinase 3
group_4684	hypothetical protein
glnQ	Glutamine transport ATP-binding protein GlnQ
group_4686	chaperone-modulator protein CbpM
dinG	hypothetical protein
group_4688	hypothetical protein
group_4689	putative membrane protein
glsA	Glutaminase
yrrB	TPR repeat-containing protein YrrB
group_4692	hypothetical protein
rnt	Ribonuclease T
yddE_1	putative isomerase YddE
puuB	Gamma-glutamylputrescine oxidoreductase
group_4696	hypothetical protein
group_4697	Ferredoxin 1
tmk	Thymidylate kinase
group_4699	peptidase PmbA
group_47	Thaumatin family protein
gcvPA	putative glycine dehydrogenase [decarboxylating] subunit 1
group_4701	conjugative coupling factor TraD, SXT/TOL subfamily
ubiB	putative ubiquinone biosynthesis protein UbiB
group_4703	hypothetical protein
nicB	Nicotinate dehydrogenase subunit B
maeA_1	NAD-dependent malic enzyme
group_4706	hypothetical protein
argS	Arginine--tRNA ligase
ppiD	Peptidyl-prolyl cis-trans isomerase D
group_4709	poly(R)-hydroxyalkanoic acid synthase, class III, PhaC subunit
[truncated: 2,367 more rows]
