# Supplementary material for: Genomic heterogeneity differentiates clinical and environmental subgroups of Legionella pneumophila sequence type 1
Source: PLoS One. 2018 Oct 18;13(10):e0206110. doi: 10.1371/journal.pone.0206110 (PMC6193728; doi:10.1371/journal.pone.0206110)
Supplement: S4 Table — (XLSX) [file pone.0206110.s005.xlsx]

## Sheet: S4 Table
S4 Table: ST1 Variable Nucleotide Regions (3%, 5000bp)
		Genome Coordinates, relative to Lp. Str. Paris
Variable Nucleotide Region (VNR) Number	Length of VNR	Start	End	Strand	Predicted Protein id	Feature Annotation
VNR1	8500	32251	40750
		31326	32717	+	WP_011212670.1	amino acid permease
		32727	33722	-	WP_011212671.1	inorganic phosphate transporter
		33739	34380	-	WP_011212672.1	2-nonaprenyl-3-methyl-6-methoxy-12C4-benzoquinol hydroxylase
		34576	37533	+	WP_042234257.1	GGDEF domain-containing protein
		37645	38535	-	WP_011212674.1	hypothetical protein
		38594	39787	-	WP_011212675.1	peptidase M28
		39849	40874	-	WP_011212676.1	hypothetical protein
VNR2	8000	68501	76500
		68335	68574	-	WP_011212708.1	transcriptional regulator
		68707	68898	+	WP_041173946.1	hypothetical protein
		69332	69697	+	WP_011212709.1	conjugal transfer protein TraK
		69995	70840	-	WP_011212710.1	hypothetical protein
		71169	71423	-	WP_041173947.1	hypothetical protein
		71961	72902	+	WP_011212712.1	hypothetical protein
		73059	73162	+	repeat_region
		73331	74551	+	WP_011212714.1	integrase
		74635	74958	+	WP_011212715.1	hypothetical protein
		74958	75239	+	WP_025519181.1	transcriptional regulator
		75421	76254	+	WP_011212717.1	hypothetical protein
VNR3	5750	153751	159500
		153049	156360	+	WP_011212775.1	hypothetical protein
		156457	158340	-	WP_025519195.1	acetyl-coenzyme A synthetase
		158342	159238	-	WP_011212777.1	3-hydroxyisobutyrate dehydrogenase
		159262	160761	-	WP_011212778.1	methylmalonate-semialdehyde dehydrogenase (acylating)
VNR4	3500	167001	170500
		165944	167014	+	WP_011212784.1	hypothetical protein
		167114	172711	-	WP_027229302.1	hypothetical protein
VNR5	1000	202501	203500
		202287	203378	+	WP_011212809.1	hypothetical protein
		203380	204384	+	WP_011212810.1	P-type DNA transfer ATPase VirB11
VNR6	1250	209501	210750
		208292	210931	-	WP_011212814.1	Ti-type conjugative transfer relaxase TraA
VNR7	23500	298501	322000
		298794	301679	+	WP_011212893.1	protein kinase
		301698	303668	+	WP_011212894.1	hypothetical protein
		303748	304335	+	WP_011212895.1	hypothetical protein
		304477	304951	-	potential pseudo gene	hypothetical protein
		304984	306399	-	WP_011212897.1	deoxyribodipyrimidine photo-lyase
		306494	307201	-	WP_011212898.1	murein hydrolase effector protein LrgB
		307179	307568	-	WP_011212899.1	murein hydrolase transporter LrgA
		307674	308558	+	WP_011212900.1	LysR family transcriptional regulator
		308681	308893	+	WP_011212901.1	DNA gyrase inhibitor YacG
		308979	310058	-	WP_011212902.1	5-(carboxyamino)imidazole ribonucleotide synthase
		310055	310555	-	WP_011212903.1	5-(carboxyamino)imidazole ribonucleotide mutase
		310615	311454	-	WP_011212904.1	hypothetical protein
		311479	311832	-	WP_011212905.1	hypothetical protein
		311846	314134	-	WP_011212906.1	hypothetical protein
		314149	315669	-	WP_011212907.1	oxidoreductase
		315771	316622	+	WP_011212908.1	LysR family transcriptional regulator
		316679	318253	+	WP_032831063.1	ABC transporter ATP-binding protein
		318250	319236	+	WP_011212910.1	RND transporter
		319233	320630	+	WP_011212911.1	multidrug transporter
		320813	321919	+	WP_011212912.1	hypothetical protein
VNR8	8250	356751	365000
		356025	357419	-	WP_011212938.1	pyridine nucleotide-disulfide oxidoreductase
		357471	360830	-	WP_011212939.1	NAD-glutamate dehydrogenase
		361030	361755	+	WP_011212940.1	hypothetical protein
		361996	362949	+	WP_011212941.1	hypothetical protein
		363109	363450	+	WP_011212942.1	arsenate reductase (glutaredoxin)
		363537	364691	-	WP_011212943.1	aminotransferase
		364810	366054	-	WP_011212944.1	RNA helicase
VNR9	750	896251	897000
		895764	899030	+	WP_010946472.1	helicase
VNR10	12750	924251	937000
		924040	924915	+	WP_011213310.1	glucose-1-phosphate thymidylyltransferase
		924936	925892	+	WP_010946498.1	NAD dependent epimerase/dehydratase
		925963	926880	+	WP_032831041.1	glycosyl transferase
		926995	928236	+	potential psuedo gene	hypothetical protein
		928337	930133	-	WP_010946502.1	hypothetical protein
		930136	931254	-	WP_010946503.1	hypothetical protein
		931265	932266	-	WP_011213311.1	hypothetical protein
		932256	933347	-	WP_010946505.1	spore coat protein
		933360	934079	-	WP_010946506.1	methyltransferase
		934395	935912	+	WP_010946507.1	hypothetical protein
		936145	937827	+	WP_011213312.1	hypothetical protein
VNR11	7000	1057251	1064250
		1056814	1059129	+	WP_010946626.1	histidine kinase
		1059431	1060780	+	WP_010946627.1	kynurenine 3-monooxygenase
		1060998	1061750	+	WP_011213338.1	hypothetical protein
		1061707	1063077	+	WP_010946629.1	hypothetical protein
		1063427	1063936	+	WP_010946630.1	general secretion pathway protein GspC
		1063942	1064319	+	WP_010946631.1	hypothetical protein
VNR12	1250	1162001	1163250
		1161973	1162479	+	partial coding sequence	proline hydroxylase
		1162551	1163618	+	WP_011213398.1	hypothetical protein
VNR13	1500	1169751	1171250
		1169805	1170311	-	WP_011213404.1	antirestriction protein
		1170377	1170799	-	WP_011213405.1	single-stranded DNA-binding protein
		1170899	1171093	-	WP_011213406.1	hypothetical protein
VNR14	15500	1177501	1193000
		1177462	1179441	-	WP_011213414.1	conjugative coupling factor TraD2C PFGI-1 class
		1179438	1179767	-	WP_011213415.1	hypothetical protein
		1179961	1181514	-	WP_011213416.1	conjugal transfer protein TraG
		1181517	1182884	-	WP_011213417.1	integrating conjugative element protein
		1182894	1183868	-	WP_011213418.1	integrating conjugative element protein
		1183861	1186611	-	WP_011213419.1	conjugative transfer ATPase2C PFL_4706 family
		1186621	1186968	-	WP_011213420.1	hypothetical protein
		1186925	1188184	-	WP_011213421.1	integrating conjugative element protein
		1188181	1188957	-	WP_011213422.1	integrating conjugative element protein
		1188944	1189600	-	WP_011213423.1	hypothetical protein
		1189593	1189955	-	WP_011213424.1	hypothetical protein
		1189967	1190332	-	WP_011213425.1	hypothetical protein
		1190329	1190595	-	WP_011213426.1	hypothetical protein
		1190595	1190921	-	WP_011213427.1	hypothetical protein
		1190931	1191563	-	WP_011213428.1	integrating conjugative element membrane protein
		1191554	1191985	-	WP_011213429.1	integrating conjugative element protein
		1191985	1192806	-	WP_011213430.1	integrating conjugative element protein
		1192799	1193383	-	WP_011213431.1	hypothetical protein
VNR15	2250	1200001	1202250
		1199195	1200490	-	WP_011213441.1	MFS transporter
		1200495	1201013	-	WP_011213442.1	polypeptide deformylase
		1200994	1201635	-	WP_021437039.1	FlgJ-like protein
		1201598	1202089	-	WP_011213444.1	transcriptional regulator
VNR16	1500	1560751	1562250
		1560625	1563237	+	WP_011213734.1	hypothetical protein
VNR17	5750	1572501	1578250
		1571261	1573465	+	WP_011213743.1	relA
		1573506	1573871	-	WP_011213744.1	hypothetical protein
		1573930	1575123	+	WP_011213745.1	alanine transaminase
		1575128	1575937	+	WP_011213746.1	hypothetical protein
		1575927	1577666	+	WP_011213747.1	single-stranded-DNA-specific exonuclease RecJ
		1577820	1578737	+	WP_032828665.1	tRNA dihydrouridine synthase DusA
VNR18	8750	1586751	1595500
		1586789	1588435	+	WP_011213755.1	peptidase S13
		1588756	1590078	-	WP_011213756.1	adenosylmethionine--8-amino-7-oxononanoate aminotransferase BioA
		1590151	1591098	+	WP_010947201.1	biotin synthase
		1591099	1592241	+	WP_011213757.1	8-amino-7-oxononanoate synthase
		1592225	1592944	+	WP_011213758.1	pimeloyl-ACP methyl ester esterase
		1592941	1593579	+	WP_011213759.1	ATP-dependent dethiobiotin synthetase BioD
		1593714	1594028	+	WP_010947205.1	hypothetical protein
		1594025	1594654	+	WP_011213760.1	membrane protein
		1594673	1596454	+	WP_011213761.1	aspartate--tRNA ligase
VNR19	750	1661751	1662500
		1661702	1663702	-	WP_011213814.1	tRNA 5-methylaminomethyl-2-thiouridine biosynthesis bifunctional protein MnmC
VNR20	10500	1911501	1922000
		1910653	1911936	-	WP_011214001.1	ClC family H(+)/Cl(-) exchange transporter
		1911929	1914076	-	WP_032831089.1	anthranilate synthase
		1914350	1914646	+	WP_011214003.1	glutamyl-tRNA(Gln) amidotransferase subunit C
		1914649	1916100	+	WP_011214004.1	glutamyl-tRNA(Gln) amidotransferase subunit A
		1916104	1917537	+	WP_011214005.1	gatB
		1917751	1918740	+	WP_011214006.1	hypothetical protein
		1918939	1921185	+	WP_025519651.1	adenylate cyclase
		1921225	1921686	+	WP_011214008.1	hypothetical protein
		1921706	1922494	+	WP_011214009.1	hypothetical protein
VNR21	35750	1982251	2018000
		1981301	1982494	-	WP_011214058.1	hypothetical protein
		1982731	1982928	-	WP_011946738.1	hypothetical protein
		1983019	1985601	-	WP_011214060.1	alanine--tRNA ligase
		1985619	1986071	-	WP_010947526.1	regulatory protein RecX
		1986064	1987110	-	WP_010947527.1	DNA recombination/repair protein RecA
		1987413	1988348	-	WP_011214061.1	hypothetical protein
		1988642	1989136	-	WP_011214062.1	competence damage-inducible protein A
		1989213	1989410	-	WP_011215777.1	hypothetical protein
		1989757	1992297	+	WP_011214063.1	DNA mismatch repair protein MutS
		1992310	1993998	+	WP_011214064.1	membrane protein
		1993995	1996535	+	WP_011214065.1	hypothetical protein
		1996569	1997564	+	WP_011214066.1	delta-aminolevulinic acid dehydratase
		1997701	1998093	+	WP_011214067.1	hypothetical protein
		1998434	1999870	-	WP_011214068.1	long-chain fatty acid transporter
		2000210	2002771	+	WP_031297613.1	aspartate kinase
		2002776	2006006	+	WP_011214070.1	ATP-dependent DNA helicase
		2006214	2007287	+	WP_011214071.1	ATPase
		2007403	2007957	+	WP_011214072.1	hypothetical protein
		2008005	2008895	-	WP_011214073.1	hyaluronan synthase
		2009227	2010327	+	WP_011214074.1	MFS transporter
		2010329	2011279	-	WP_021459970.1	hypothetical protein
		2011281	2012252	-	WP_011214076.1	tetraacyldisaccharide 4'-kinase
		2012252	2014018	-	WP_011214077.1	lipid A export ATP-binding/permease MsbA
		2014105	2014887	-	WP_011214078.1	GNAT family acetyltransferase
		2014908	2015909	-	WP_011214079.1	dihydroorotate dehydrogenase 2
		2016195	2017193	-	WP_011214080.1	hypothetical protein
		2017242	2017928	-	WP_011214081.1	hypothetical protein
VNR22	4500	2024751	2029250
		2023495	2025459	+	WP_011214084.1	hypothetical protein
		2025470	2026378	+	WP_010947556.1	hydroxymethylglutaryl-CoA lyase
		2026535	2028475	+	WP_011214085.1	acetoacetyl-CoA synthetase
		2028635	2029051	-	WP_011214086.1	hypothetical protein
VNR23	1000	2058251	2059250
		2058161	2058787	+	WP_011214109.1	hypothetical protein
		2059070	2062204	-	WP_011214110.1	hypothetical protein
VNR24	750	2074001	2074750
		2073613	2075463	+	WP_011214116.1	ABC transporter ATP-binding protein
VNR25	1500	2093251	2094750
		2092904	2094121	+	WP_011214129.1	hypothetical protein
		2094443	2094757	+	WP_011214130.1	hypothetical protein
VNR26	4500	2319751	2324250
		2319045	2319797	-	WP_015961271.1	hypothetical protein
		2320236	2322056	+	WP_011946965.1	hypothetical protein
		2322300	2322590	-	WP_013101666.1	nuclease
		2322799	2323266	-	WP_041173952.1	transposase
		2323929	2325671	+	WP_015961274.1	hypothetical protein
VNR27	500	2508251	2508750
		2506864	2508609	+	WP_015961359.1	fatty acyl-AMP ligase
		2508614	2509993	+	WP_015961360.1	acyl--CoA ligase
VNR28	500	2514251	2514750
		2513906	2515108	+	WP_015961364.1	sterol desaturase
VNR29	750	2662501	2663250
		2662582	2663325	+	WP_015961456.1	3-ketoacyl-ACP reductase
VNR30	500	2679001	2679500
		2677149	2679032	+	WP_015961464.1	oxidoreductase
		2679032	2679793	+	WP_015961465.1	hypothetical protein
VNR31	1500	2684501	2686000
		2684358	2687444	-	WP_021582706.1	copper oxidase
VNR32	6250	2704751	2711000
		2704471	2707614	-	WP_015961488.1	cation transporter
		2707689	2708822	-	WP_015961489.1	PTS cellobiose transporter subunit IIB
		2708819	2710078	-	WP_015961490.1	PTS cellobiose transporter subunit IIC
		2710065	2712755	-	WP_015961491.1	haloacid dehalogenase
VNR33	4500	3445751	3450250
		3445155	3445880	+	WP_014844987.1	hypothetical protein
		3445909	3446601	+	WP_014844988.1	methyltransferase
		3446854	3447165	+	WP_010948640.1	integration host factor subunit beta
		3447181	3447747	-	WP_010948641.1	dcd
		3447986	3448741	-	WP_011947858.1	membrane protein
		3448785	3450290	-	WP_014844989.1	membrane protein
