# Supplementary material for: Genomic heterogeneity differentiates clinical and environmental subgroups of Legionella pneumophila sequence type 1
Source: PLoS One. 2018 Oct 18;13(10):e0206110. doi: 10.1371/journal.pone.0206110 (PMC6193728; doi:10.1371/journal.pone.0206110)
Supplement: S5 Table — (XLSX) [file pone.0206110.s006.xlsx]

## Sheet: S5 Table
S5 Table: EN/CS Within Group Comparison Regions Meeting Variability Threshold (3%, 5000bp)
				Genome Coordinates, relative to Lp. Str. Paris
Variable Nucleotide Region (VNR) ID	Overlaps Variable Regions in Full Dataset Analysis	GO Enrichment in Individual Region	Length of VNR	Start	End	Strand	Predicted Protein id	Feature Annotation
Clinical Sporadic - CS
CS-VNR1			750	1778501	1779250
				1777014	1779221	-	WP_011213907.1	hypothetical protein
CS-VNR2	Yes		6500	1981501	1988000
				1981301	1982494	-	WP_011214058.1	hypothetical protein
				1982731	1982928	-	WP_011946738.1	hypothetical protein
				1983019	1985601	-	WP_011214060.1	alanine--tRNA ligase
				1985619	1986071	-	WP_010947526.1	regulatory protein RecX
				1986064	1987110	-	WP_010947527.1	DNA recombination/repair protein RecA
				1987413	1988348	-	WP_011214061.1	hypothetical protein
CS-VNR3	Yes		5000	2013001	2018000
				2012252	2014018	-	WP_011214077.1	lipid A export ATP-binding/permease MsbA
				2014105	2014887	-	WP_011214078.1	GNAT family acetyltransferase
				2014908	2015909	-	WP_011214079.1	dihydroorotate dehydrogenase 2
				2016195	2017193	-	WP_011214080.1	hypothetical protein
				2017242	2017928	-	WP_011214081.1	hypothetical protein
CS-VNR4	Yes		500	2320501	2321000
				2320236	2322056	+	WP_011946965.1	hypothetical protein
Environmental - EN
EN-VNR1	Yes		500	69251	69750
				69332	69697	+	WP_011212709.1	conjugal transfer protein TraK
EN-VNR2	Yes		500	76251	76750
				75421	76254	+	WP_011212717.1	hypothetical protein
				76560	76958	+	WP_011212718.1	hypothetical protein
EN-VNR3	Yes		16500	298501	315000
				298794	301679	+	WP_011212893.1	protein kinase
				301698	303668	+	WP_011212894.1	hypothetical protein
				303748	304335	+	WP_011212895.1	hypothetical protein
				304477	304951	-	potential psuedo gene	hypothetical protein
				304984	306399	-	WP_011212897.1	deoxyribodipyrimidine photo-lyase
				306494	307201	-	WP_011212898.1	murein hydrolase effector protein LrgB
				307179	307568	-	WP_011212899.1	murein hydrolase transporter LrgA
				307674	308558	+	WP_011212900.1	LysR family transcriptional regulator
				308681	308893	+	WP_011212901.1	DNA gyrase inhibitor YacG
				308979	310058	-	WP_011212902.1	5-(carboxyamino)imidazole ribonucleotide synthase
				310055	310555	-	WP_011212903.1	5-(carboxyamino)imidazole ribonucleotide mutase
				310615	311454	-	WP_011212904.1	hypothetical protein
				311479	311832	-	WP_011212905.1	hypothetical protein
				311846	314134	-	WP_011212906.1	hypothetical protein
				314149	315669	-	WP_011212907.1	oxidoreductase
EN-VNR4			500	406501	407000
				405129	407048	+	WP_011212979.1	hypothetical protein
EN-VNR5			750	649001	649750
				648796	649185	-	WP_010946286.1	Fe-S center protein
EN-VNR6			1500	801251	802750
				801131	801910	-	WP_011213253.1	DUF2063 domain-containing protein
				801903	802772	-	WP_011213254.1	hypothetical protein
EN-VNR7			750	833001	833750
				831991	836274	+	WP_011213276.1	hypothetical protein
EN-VNR8	Yes		2750	896251	899000
				895764	899030	+	WP_010946472.1	helicase
EN-VNR9	Yes		9500	927501	937000
LPS region				926995	928236	+	potential pseudo gene	pseudo=true
				928337	930133	-	WP_010946502.1	hypothetical protein
				930136	931254	-	WP_010946503.1	hypothetical protein
				931265	932266	-	WP_011213311.1	hypothetical protein
				932256	933347	-	WP_010946505.1	spore coat protein
				933360	934079	-	WP_010946506.1	methyltransferase
				934395	935912	+	WP_010946507.1	hypothetical protein
				936145	937827	+	WP_011213312.1	hypothetical protein
EN-VNR10			1500	942501	944000
				942904	943977	+	WP_010946514.1	acyltransferase
EN-VNR11		Yes	14000	993751	1007750
				993489	994739	+	WP_010946558.1	O-antigen biosynthesis protein
				994740	995075	-	WP_011213324.1	neurogenic locus notch
				995245	995844	-	WP_010946560.1	rhomboid family intramembrane serine protease
				995841	996743	-	WP_011213325.1	peptidase M24
				996752	998083	-	WP_010946562.1	exodeoxyribonuclease VII large subunit
				998233	999957	+	WP_010946563.1	agglutination protein
				999908	1000642	+	WP_010946564.1	hypothetical protein
				1000658	1002577	+	WP_010946565.1	histidine kinase
				1002713	1003438	+	WP_010946566.1	hypothetical protein
				1003416	1004756	+	WP_011213326.1	monooxygenase
				1004849	1005697	-	WP_011213327.1	short-chain dehydrogenase
				1005732	1005859	+	repeat region
				1006173	1006949	-	WP_010946569.1	indole-3-glycerol-phosphate synthase
				1006942	1007976	-	WP_010946570.1	trpD
EN-VNR12			3500	1014501	1018000
				1014272	1014880	+	WP_010946580.1	signal peptidase
				1014883	1015164	+	WP_010946581.1	hypothetical protein
				1015554	1015799	+	WP_010946582.1	BolA family transcriptional regulator
				1015792	1017060	+	WP_010946583.1	UDP-N-acetylglucosamine 1-carboxyvinyltransferase
				1017060	1017815	+	WP_032803005.1	Nif3-like dinuclear metal center hexameric protein
EN-VNR13		Yes	7250	1023251	1030500
				1022123	1023538	+	WP_010946589.1	sigma-54-dependent Fis family transcriptional regulator
				1023582	1023863	-	WP_010946590.1	hypothetical protein
				1024086	1025021	-	WP_015444709.1	protease SohB
				1025169	1025771	+	WP_010946592.1	cytochrome c biogenesis ATP-binding export protein CcmA
				1025768	1026448	+	WP_010946593.1	transcriptional regulator
				1026662	1027417	+	WP_011213329.1	heme ABC transporter permease
				1027401	1027559	+	WP_011945969.1	heme exporter CcmD
				1027565	1027996	+	WP_010946596.1	cytochrome c-type biogenesis protein CcmE
				1027993	1029945	+	WP_010946597.1	cytochrome c biogenesis protein CcmF
				1029942	1030475	+	WP_010946598.1	cytochrome c biogenesis protein
				1030475	1030876	+	WP_010946599.1	cytochrome c biogenesis protein CcmH
EN-VNR14	Yes		40250	1062001	1102250
				1061707	1063077	+	WP_010946629.1	hypothetical protein
				1063427	1063936	+	WP_010946630.1	general secretion pathway protein GspC
				1063942	1064319	+	WP_010946631.1	hypothetical protein
				1064401	1065360	-	WP_010946632.1	sodium:calcium antiporter
				1065633	1066337	-	WP_011213339.1	hypothetical protein
				1066576	1067643	-	WP_010946634.1	A/G-specific adenine glycosylase
				1067640	1069181	-	WP_011213340.1	AsmA protein
				1069595	1070251	+	WP_010946636.1	hypothetical protein
				1070262	1071158	+	WP_011213341.1	hypothetical protein
				1071214	1071396	+	WP_011946001.1	hypothetical protein
				1071374	1071712	+	WP_011213342.1	hypothetical protein
				1071696	1072778	+	WP_032803008.1	peptidase
				1072898	1073443	+	WP_010946639.1	isochorismatase
				1073653	1074396	+	WP_010946640.1	3-oxoacyl-ACP reductase
				1074453	1074950	-	WP_010946641.1	flagellar biosynthesis protein
				1074967	1075260	-	WP_032803010.1	flagellar biosynthesis anti-sigma factor FlgM
				1075378	1076079	-	WP_010946643.1	flagellar basal body P-ring biosynthesis protein FlgA
				1076166	1076573	+	WP_010946644.1	cytochrome c
				1076650	1077207	+	WP_010946645.1	enhanced entry protein EnhA
				1077494	1078264	+	WP_010946646.1	type III pantothenate kinase
				1078882	1079340	+	WP_011213343.1	division/cell wall cluster transcriptional repressor MraZ
				1079352	1080278	+	WP_011213344.1	ribosomal RNA small subunit methyltransferase H
				1080275	1080613	+	WP_011213345.1	cell division protein FtsL
				1080994	1082655	+	WP_010946651.1	cell division protein
				1082676	1084127	+	WP_010946652.1	UDP-N-acetylmuramoyl-L-alanyl-D-glutamate--2%2C6-diaminopimelate ligase
				1084172	1085224	-	WP_010946653.1	erythronate-4-phosphate dehydrogenase
				1085221	1085880	-	WP_010946654.1	peptidase M50
				1086138	1086776	+	WP_015444701.1	PAP2 superfamily protein
				1086816	1088060	+	WP_011213346.1	hypothetical protein
				1088469	1089218	+	WP_011213348.1	electron transfer flavoprotein subunit beta
				1089232	1090170	+	WP_011213349.1	electron transfer flavoprotein subunit beta
				1090182	1091303	+	WP_011213350.1	alanine dehydrogenase
				1091375	1093759	-	WP_011213351.1	peptidase
				1093909	1094916	-	WP_011213352.1	hypothetical protein
				1095333	1096397	+	WP_011213353.1	pilus biosynthesis protein PilM
				1096401	1096949	+	WP_011213354.1	pilus assembly protein PilN
				1096963	1097562	+	WP_011213355.1	pilus assembly protein PilO
				1097559	1098143	+	WP_011213356.1	pilus biosynthesis protein PilP
				1098147	1100243	+	WP_011213357.1	pilus assembly protein PilQ
				1100689	1101216	+	WP_010946667.1	aroK
				1101203	1102312	+	WP_011213358.1	3-dehydroquinate synthase
EN-VNR15			6750	1107501	1114250
				1105523	1108318	+	WP_011213362.1	ileS
				1108315	1108779	+	WP_011213363.1	signal peptidase II
				1109078	1109641	-	WP_011213364.1	multidrug DMT transporter permease
				1109818	1112007	-	WP_011213365.1	LidA protein%2C substrate of the Dot/Icm system
				1112249	1115374	-	WP_011213366.1	hypothetical protein
EN-VNR16	Yes		43500	1162001	1205500
				1161973	1162479	+	potential pseudo gene	proline hydroxylase
				1162551	1163618	+	WP_011213398.1	hypothetical protein
				1164101	1164769	+	WP_011213399.1	hypothetical protein
				1164905	1165411	+	WP_010946963.1	SOS response transcriptional regulator
				1165398	1166675	+	WP_011213400.1	hypothetical protein
				1167841	1168683	-	WP_011213402.1	hypothetical protein
				1169145	1169642	+	WP_011213403.1	hypothetical protein
				1169805	1170311	-	WP_011213404.1	antirestriction protein
				1170377	1170799	-	WP_011213405.1	single-stranded DNA-binding protein
				1170899	1171093	-	WP_011213406.1	hypothetical protein
				1171610	1171903	+	WP_011213407.1	hypothetical protein
				1171958	1172857	-	WP_011213408.1	integrase
				1172850	1173656	-	WP_011213409.1	integrase
				1174294	1174938	+	WP_011213410.1	DUF4760 domain-containing protein
				1174951	1175262	-	WP_011213411.1	hypothetical protein
				1175314	1175574	-	WP_014326871.1	hypothetical protein
				1175704	1175988	+	WP_011213412.1	hypothetical protein
				1176324	1177259	-	WP_011213413.1	hypothetical protein
				1177462	1179441	-	WP_011213414.1	conjugative coupling factor TraD%2C PFGI-1 class
				1179438	1179767	-	WP_011213415.1	hypothetical protein
				1179961	1181514	-	WP_011213416.1	conjugal transfer protein TraG
				1181517	1182884	-	WP_011213417.1	integrating conjugative element protein
				1182894	1183868	-	WP_011213418.1	integrating conjugative element protein
				1183861	1186611	-	WP_011213419.1	conjugative transfer ATPase%2C PFL_4706 family
				1186621	1186968	-	WP_011213420.1	hypothetical protein
				1186925	1188184	-	WP_011213421.1	integrating conjugative element protein
				1188181	1188957	-	WP_011213422.1	integrating conjugative element protein
				1188944	1189600	-	WP_011213423.1	hypothetical protein
				1189593	1189955	-	WP_011213424.1	hypothetical protein
				1189967	1190332	-	WP_011213425.1	hypothetical protein
				1190329	1190595	-	WP_011213426.1	hypothetical protein
				1190595	1190921	-	WP_011213427.1	hypothetical protein
				1190931	1191563	-	WP_011213428.1	integrating conjugative element membrane protein
				1191554	1191985	-	WP_011213429.1	integrating conjugative element protein
				1191985	1192806	-	WP_011213430.1	integrating conjugative element protein
				1192799	1193383	-	WP_011213431.1	hypothetical protein
				1193380	1193793	-	WP_011213432.1	hypothetical protein
				1193786	1194004	-	WP_011213433.1	hypothetical protein
				1193998	1194357	-	WP_021437037.1	hypothetical protein
				1194362	1195264	-	WP_011213435.1	hypothetical protein
				1195431	1195685	+	WP_011213436.1	transcriptional regulator
				1195731	1196723	+	WP_042233767.1	DNA cytosine methyltransferase
				1196727	1197470	-	WP_011213438.1	hypothetical protein
				1197572	1198027	-	WP_011213439.1	very short patch repair endonuclease
				1198125	1199183	-	WP_011213440.1	hypothetical protein
				1199195	1200490	-	WP_011213441.1	MFS transporter
				1200495	1201013	-	WP_011213442.1	polypeptide deformylase
				1200994	1201635	-	WP_021437039.1	FlgJ-like protein
				1201598	1202089	-	WP_011213444.1	transcriptional regulator
				1202296	1202541	+	WP_011213445.1	hypothetical protein
				1202564	1202782	+	WP_011213446.1	hypothetical protein
				1203051	1204295	-	WP_011213447.1	integrase
				1204670	1206475	+	WP_011213448.1	nucleotidyltransferase
EN-VNR17			500	1650751	1651250
				1650728	1652452	+	WP_011213804.1	type IV-A pilus assembly ATPase PilB
EN-VNR18	Yes		3500	1659001	1662500
				1658047	1659495	-	WP_011213811.1	prpD
				1659497	1660615	-	WP_011213812.1	citrate synthase/methylcitrate synthase
				1660831	1661616	-	WP_011213813.1	phenazine biosynthesis protein
				1661702	1663702	-	WP_011213814.1	tRNA 5-methylaminomethyl-2-thiouridine biosynthesis bifunctional protein MnmC
EN-VNR19			750	1674751	1675500
				1674441	1675718	-	WP_032831081.1	histidine--tRNA ligase
EN-VNR20			2500	1803001	1805500
				1801721	1803745	-	WP_011213924.1	hypothetical protein
				1803892	1804467	-	WP_011213925.1	hypothetical protein
				1804467	1804997	-	WP_011213926.1	cytochrome b
				1805001	1805594	-	WP_011213927.1	hypothetical protein
EN-VNR21			3000	1816751	1819750
				1816606	1817529	-	WP_011213936.1	hypothetical protein
				1817711	1818478	+	WP_011213937.1	N(G)%2CN(G)-dimethylarginine dimethylaminohydrolase
				1818478	1819794	+	WP_021437058.1	amino acid:proton antiporter
EN-VNR22		Yes	2250	1828501	1830750
				1827781	1833546	+	WP_011213944.1	alpha-2-macroglobulin
EN-VNR23			8000	1837001	1845000
				1836897	1837721	-	WP_011213947.1	hypothetical protein
				1837986	1838543	+	WP_011213948.1	hypothetical protein
				1838869	1841094	-	WP_021437060.1	alpha-amylase
				1841397	1842287	+	WP_011213950.1	hypothetical protein
				1842391	1844508	+	WP_011213951.1	alpha-amylase
				1844505	1845083	-	WP_011213952.1	phosphoribosylglycinamide formyltransferase
EN-VNR24			500	1907251	1907750
				1906565	1907656	-	WP_011213997.1	glycerol-3-phosphate ABC transporter ATP-binding protein
				1907656	1908483	-	WP_011213998.1	glycerol-3-phosphate transporter membrane protein
EN-VNR25	Yes		10000	1995251	2005250
				1993995	1996535	+	WP_011214065.1	hypothetical protein
				1996569	1997564	+	WP_011214066.1	delta-aminolevulinic acid dehydratase
				1997701	1998093	+	WP_011214067.1	hypothetical protein
				1998434	1999870	-	WP_011214068.1	long-chain fatty acid transporter
				2000210	2002771	+	WP_031297613.1	aspartate kinase
				2002776	2006006	+	WP_011214070.1	ATP-dependent DNA helicase
EN-VNR26	Yes		500	2010501	2011000
				2010329	2011279	-	WP_021459970.1	hypothetical protein
EN-VNR27			500	2698751	2699250
				2698228	2700438	-	WP_015961483.1	hypothetical protein
EN-VNR28		Yes	8750	2959751	2968500
				2960106	2961149	+	WP_014842559.1	3-deoxy-7-phosphoheptulonate synthase
				2961146	2961730	+	WP_015961665.1	chorismate mutase
				2961764	2962024	+	WP_014844677.1	chorismate mutase
				2962024	2963190	+	WP_015961666.1	aspartate aminotransferase
				2963368	2964264	+	WP_015961667.1	SAM-dependent methyltransferase TehB
				2964297	2964728	-	WP_011947456.1	Rrf2 family transcriptional regulator
				2964808	2965182	+	WP_015961668.1	hypothetical protein
				2965179	2966135	+	WP_015961669.1	ferredoxin
				2966360	2967379	+	WP_015961670.1	5-carboxyvanillate decarboxylase
				2967503	2968849	-	WP_015961671.1	hypothetical protein
EN-VNR29			3500	3367001	3370500
				3366010	3367884	+	WP_015961884.1	gidA
				3367881	3368507	+	WP_014844932.1	ribosomal RNA small subunit methyltransferase G
				3368510	3369280	+	WP_014844933.1	cobyric acid synthase CobQ
				3369294	3370199	+	WP_015961885.1	chromosome partitioning protein ParB
				3370161	3371518	+	repeat region	repeat_region
				3370307	3370642	+	WP_015961886.1	hypothetical protein
EN-VNR30		Yes	6000	3378001	3384000
				3377409	3379025	-	WP_013102020.1	cytochrome c oxidase subunit I
				3379022	3380227	-	WP_010948583.1	cytochrome b559 subunit alpha
				3380309	3381922	-	WP_015961894.1	cytochrome c
				3382304	3382657	+	WP_015961895.1	(2Fe-2S)-binding protein
				3382723	3383751	+	WP_015961896.1	glycosyl transferase family 1
				3383810	3384415	+	WP_010948586.1	amino acid transporter LysE
EN-VNR31			500	3389501	3390000
				3389441	3391090	+	WP_015961900.1	ubiquinone biosynthesis regulatory protein kinase UbiB
EN-VNR32			4250	3399751	3404000
				3399827	3400720	-	WP_015961904.1	hypothetical protein
				3400988	3401179	+	WP_015961905.1	hypothetical protein
				3401767	3402270	-	WP_015961906.1	hypothetical protein
				3402282	3402566	-	WP_015961907.1	hypothetical protein
				3403078	3403581	-	WP_014842912.1	hypothetical protein
				3403670	3403996	+	WP_021460030.1	hypothetical protein
				3403971	3404498	-	WP_015961908.1	hypothetical protein
EN-VNR33			750	3409001	3409750
				3408534	3409223	-	WP_015961911.1	peptide ABC transporter ATP-binding protein
				3409216	3410361	-	WP_014844965.1	hypothetical protein
EN-VNR34			500	3457501	3458000
				3456607	3457644	+	WP_014844995.1	dihydroorotase
				3457628	3458251	+	WP_014844996.1	ribonuclease T
