# Supplementary material for: Genomic heterogeneity differentiates clinical and environmental subgroups of Legionella pneumophila sequence type 1
Source: PLoS One. 2018 Oct 18;13(10):e0206110. doi: 10.1371/journal.pone.0206110 (PMC6193728; doi:10.1371/journal.pone.0206110)
Supplement: S6 Table — (XLSX) [file pone.0206110.s007.xlsx]

## Sheet: S6 Table
S6 Table: GO Term Enrichment With Combined and Individual EN Subgroup Variable Regions
Combined EN regions
GO term	Gene Population total	Gene Population Terms	Gene in Current Study total	Gene Study Terms	Gene Population family	Gene Study family	nparents	p.adjusted	name
GO:0015886	3126	4	221	4	78	7	4	0.00846367	heme transport
GO:1901678	3126	4	221	4	79	8	1	0.00846367	iron coordination entity transport
GO:0051181	3126	4	221	4	79	8	1	0.00846367	cofactor transport
GO:0051184	3126	3	221	3	167	12	1	0.0375103	cofactor transporter activity
GO:0070271	3126	13	221	7	60	10	1	0.0375103	protein complex biogenesis
GO:0009055	3126	31	221	8	1537	96	1	0.0375103	electron carrier activity
Individual EN regions
EN-VNR11
GO:0042430	3126	8	13	2	670	3	5	0.0432274	indole-containing compound metabolic process
GO:0009308	3126	13	13	2	405	2	1	0.0432274	amine metabolic process
GO:0044106	3126	10	13	2	526	3	2	0.0432274	cellular amine metabolic process
EN-VNR13
GO:0016043	3126	66	11	7	871	8	2	7.059e-06	cellular component organization
GO:0071840	3126	87	11	7	1373	9	1	7.059e-06	cellular component organization or biogenesis
GO:1901678	3126	4	11	4	79	4	1	1.87882e-05	iron coordination entity transport
GO:0051181	3126	4	11	4	79	4	1	1.87882e-05	cofactor transport
GO:0015886	3126	4	11	4	78	4	4	1.87882e-05	heme transport
GO:0070271	3126	13	11	7	60	7	1	9.92318e-05	protein complex biogenesis
GO:0051184	3126	3	11	3	167	4	1	0.000100441	cofactor transporter activity
GO:0043933	3126	19	11	7	66	7	1	0.00108373	macromolecular complex subunit organization
GO:0065003	3126	14	11	7	42	7	2	0.00189406	macromolecular complex assembly
GO:1902578	3126	79	11	4	845	5	2	0.00443218	single-organism localization
GO:0005575	3126	571	11	8	1782	9	1	0.00845842	cellular_component
GO:0022607	3126	37	11	7	87	7	2	0.0196747	cellular component assembly
GO:0005215	3126	167	11	4	1537	7	1	0.0373221	transporter activity
EN-VNR22
GO:0098772	3126	7	1	1	1537	1	1	0.0227716	molecular function regulator
EN-VNR28
GO:0009072	3126	18	10	2	503	2	3	0.0445607	aromatic amino acid family metabolic process
GO:0009073	3126	9	10	2	240	2	4	0.0445607	aromatic amino acid family biosynthetic process
EN-VNR30
GO:0009055	3126	31	6	3	1537	4	1	0.00148662	electron carrier activity
GO:0046906	3126	19	6	3	526	3	2	0.00148662	tetrapyrrole binding
GO:2001057	3126	1	6	1	674	1	1	0.0307083	reactive nitrogen species metabolic process
GO:0016491	3126	218	6	4	1048	4	1	0.0307083	oxidoreductase activity
GO:0022900	3126	16	6	2	580	3	3	0.0307083	electron transport chain
GO:0016675	3126	5	6	2	218	4	1	0.0307083	oxidoreductase activity, acting on a heme group of donors
GO:0071941	3126	2	6	1	674	1	1	0.0313692	nitrogen cycle metabolic process
GO:0015002	3126	7	6	2	218	4	1	0.0472542	heme-copper terminal oxidase activity
GO:0042126	3126	1	6	1	174	1	2	0.0472542	nitrate metabolic process
