# Supplementary material for: Genomic heterogeneity differentiates clinical and environmental subgroups of Legionella pneumophila sequence type 1
Source: PLoS One. 2018 Oct 18;13(10):e0206110. doi: 10.1371/journal.pone.0206110 (PMC6193728; doi:10.1371/journal.pone.0206110)
Supplement: S7 Table — (XLSX) [file pone.0206110.s008.xlsx]

## Sheet: S7 Table
S7 Table: AMOVA Results
All SNPs Used
20,718 SNPs
----------------------------------------------------------------------
Source of Sum of Variance Percentage
variation d.f. squares components of variation
----------------------------------------------------------------------
Among
populations 10 8317.692 21.53414 Va 4.27
Within
populations 183 88438.668 483.27141 Vb 95.73
----------------------------------------------------------------------
Total 193 96756.361 504.80555
----------------------------------------------------------------------
Fixation Index FST : 0.04266
----------------------------------------------------------------------
Significance tests (10100 permutations)
------------------
Va and FST : P(rand. value > obs. value) = 0.00248
P(rand. value = obs. value) = 0.00000
P-value = 0.00248+-0.00050
Population pairwise FSTs
	Central (38)	EastNorthCentral (7)	Northeast (55)	Northwest (7)	South (14)	Southeast (11)	Southwest (32)	West (15)	WestNorthCentral (9)	Alaska (1)	Hawaii (5)
Central (38)	0
EastNorthCentral (7)	-0.00696	0
Northeast (55)	0.01651	-0.00977	0
Northwest (7)	0.02698	0.16887	0.05362	0
South (14)	2e-05	-0.04816	0.00242	0.08391	0
Southeast (11)	-0.03337	-0.00083	-0.00477	0.06246	-0.02759	0
Southwest (32)	0.10936	0.06244	0.09009	0.15494	0.08773	0.11447	0
West (15)	0.06832	0.04074	0.04943	0.19143	0.05119	0.09279	-0.01834	0
WestNorthCentral (9)	0.03006	0.10803	0.01642	0.19105	0.00368	0.0624	0.10858	0.14682	0
Alaska (1)	-0.27903	0.02484	-0.33242	0.09782	-0.37393	-0.32088	-0.09983	0.11815	0.05281	0
Hawaii (5)	0.01181	0.03858	-0.00671	0.26867	-0.02569	0.01662	-0.05194	-0.02839	0.07368	0.41986	0
FST P values
	Central (38)	EastNorthCentral (7)	Northeast (55)	Northwest (7)	South (14)	Southeast (11)	Southwest (32)	West (15)	WestNorthCentral (9)	Alaska (1)	Hawaii (5)
	1	2	3	4	5	6	7	8	9	10	11
Central (38)	*
EastNorthCentral (7)	0.40541+-0.0311	*
Northeast (55)	0.06306+-0.0194	0.51351+-0.0471	*
Northwest (7)	0.21622+-0.0473	0.01802+-0.0121	0.11712+-0.0237	*
South (14)	0.34234+-0.0633	0.87387+-0.0361	0.34234+-0.0504	0.01802+-0.0121	*
Southeast (11)	0.87387+-0.0306	0.45946+-0.0286	0.45045+-0.0704	0.19820+-0.0264	0.61261+-0.0522	*
Southwest (32)	0.00000+-0.0000	0.10811+-0.0326	0.00000+-0.0000	0.00000+-0.0000	0.00000+-0.0000	0.00000+-0.0000	*
West (15)	0.00000+-0.0000	0.19820+-0.0503	0.03604+-0.0148	0.01802+-0.0121	0.00000+-0.0000	0.01802+-0.0182	0.78378+-0.0451	*
WestNorthCentral (9)	0.13514+-0.0279	0.00000+-0.0000	0.22523+-0.0339	0.00000+-0.0000	0.36036+-0.0525	0.13514+-0.0365	0.00901+-0.0091	0.00000+-0.0000	*
Alaska (1)	0.99099+-0.0030	0.99099+-0.0030	0.99099+-0.0030	0.99099+-0.0030	0.99099+-0.0030	0.99099+-0.0030	0.99099+-0.0030	0.99099+-0.0030	0.99099+-0.0030	*
Hawaii (5)	0.27027+-0.0332	0.11712+-0.0333	0.31532+-0.0493	0.00901+-0.0091	0.57658+-0.0578	0.18919+-0.0459	0.67568+-0.0413	0.50450+-0.0433	0.07207+-0.0227	0.32432+-0.0243	*
Only Non-Recombinant SNPs Used
799 SNPs
----------------------------------------------------------------------
Source of Sum of Variance Percentage
variation d.f. squares components of variation
----------------------------------------------------------------------
Among
populations 10 226.730 0.86090 Va 8.97			suggests that a small amount of genetic differentiation is defined by SNPs in recombinant regions.
Within
populations 183 1599.543 8.74067 Vb 91.03
----------------------------------------------------------------------
Total 193 1826.273 9.60157
----------------------------------------------------------------------
Fixation Index FST : 0.08966
----------------------------------------------------------------------
Significance tests (10100 permutations)
------------------
Va and FST : P(rand. value > obs. value) = 0.00000
P(rand. value = obs. value) = 0.00000
P-value = 0.00000+-0.00000
	Central (38)	EastNorthCentral (7)	Northeast (55)	Northwest (7)	South (14)	Southeast (11)	Southwest (32)	West (15)	WestNorthCentral (9)	Alaska (1)	Hawaii (5)
Central (38)	0
EastNorthCentral (7)	-0.01787	0
Northeast (55)	0.08111	0.07908	0
Northwest (7)	0.05227	0.123	0.0341	0
South (14)	0.02485	-0.01667	0.02777	0.02404	0
Southeast (11)	-0.00893	-0.01043	0.03654	0.00248	-0.01936	0
Southwest (32)	0.16838	0.1263	0.17708	0.15739	0.12893	0.13701	0
West (15)	0.10236	0.03181	0.10193	0.06895	0.04699	0.05505	-0.0048	0
WestNorthCentral (9)	0.10597	0.18317	0.08933	0.10896	0.08539	0.0873	0.20295	0.12307	0
Alaska (1)	-0.14172	0.04981	-0.30603	-0.25	-0.39201	-0.33253	-0.11285	-0.35739	-0.0198	0
Hawaii (5)	0.06913	0.07828	0.08606	0.13026	0.01626	0.0302	0.00588	-0.0397	0.2035	-0.10769	0
	Central (38)	EastNorthCentral (7)	Northeast (55)	Northwest (7)	South (14)	Southeast (11)	Southwest (32)	West (15)	WestNorthCentral (9)	Alaska (1)	Hawaii (5)
Central (38)
EastNorthCentral (7)	0.70996+-0.0132
Northeast (55)	0.00000+-0.0000	0.00586+-0.0022
Northwest (7)	0.07129+-0.0086	0.06641+-0.0084	0.07715+-0.0086
South (14)	0.05762+-0.0069	0.66895+-0.0144	0.02344+-0.0048	0.20898+-0.0096
Southeast (11)	0.62598+-0.0162	0.53906+-0.0135	0.02148+-0.0049	0.35840+-0.0118	0.78320+-0.0111
Southwest (32)	0.00000+-0.0000	0.03613+-0.0053	0.00000+-0.0000	0.02051+-0.0047	0.00684+-0.0023	0.01758+-0.0037
West (15)	0.00098+-0.0010	0.15039+-0.0111	0.00000+-0.0000	0.09473+-0.0080	0.05566+-0.0086	0.04395+-0.0070	0.39062+-0.0163
WestNorthCentral (9)	0.00293+-0.0016	0.02734+-0.0041	0.00195+-0.0014	0.07715+-0.0078	0.01562+-0.0031	0.02637+-0.0050	0.00391+-0.0019	0.01562+-0.0037
Alaska (1)	0.99902+-0.0002	0.99902+-0.0002	0.99902+-0.0002	0.99902+-0.0002	0.99902+-0.0002	0.99902+-0.0002	0.99902+-0.0002	0.99902+-0.0002	0.99902+-0.0002	*
Hawaii (5)	0.08691+-0.0078	0.07129+-0.0098	0.02246+-0.0044	0.04004+-0.0047	0.29883+-0.0142	0.22949+-0.0109	0.27637+-0.0133	0.59766+-0.0138	0.01660+-0.0037	0.33008+-0.0168	*
